# Supplementary material for: Unusual facet and co-catalyst effects in TiO2-based photocatalytic coupling of methane
Source: Nat Commun. 2024 May 24;15:4453. doi: 10.1038/s41467-024-48866-1 (PMC11126583; doi:10.1038/s41467-024-48866-1)
Supplement: Supplementary file 4 — Source Data [file 41467_2024_48866_MOESM4_ESM.xlsx]

## Sheet: Fig. 1d
Particle size (nm)	Percentage (%)
1.4	2
1.8	27.5
2.2	41.2
2.6	25.5
3	4

## Sheet: Fig. 1f
Pd 3d XPS spectrum of Pd/TiO2-{101}
B.E.(eV)	Raw Intensity	Peak Sum	Background	Pd0 3d5/2	Pd0 3d3/2	Pd2+ 3d5/2	Pd2+ 3d3/2
347	4371.43	4374.59	4371.43	4371.43	4371.43	4374.58	4371.43
346.9	4376.1	4374.65	4371.43	4371.43	4371.43	4374.64	4371.44
346.8	4380.4	4374.69	4371.41	4371.41	4371.41	4374.68	4371.42
346.7	4384.35	4374.73	4371.37	4371.37	4371.37	4374.71	4371.39
346.6	4387.93	4374.74	4371.31	4371.31	4371.31	4374.72	4371.34
346.5	4396.46	4374.75	4371.24	4371.24	4371.24	4374.71	4371.28
346.4	4406.18	4374.73	4371.13	4371.13	4371.13	4374.67	4371.19
346.3	4411.08	4374.69	4370.98	4370.98	4370.98	4374.59	4371.07
346.2	4408.07	4374.63	4370.8	4370.8	4370.8	4374.49	4370.94
346.1	4404	4374.62	4370.64	4370.64	4370.64	4374.4	4370.85
346	4395.93	4374.65	4370.49	4370.49	4370.49	4374.33	4370.81
345.9	4393.95	4374.77	4370.38	4370.38	4370.38	4374.3	4370.84
345.8	4391.27	4374.96	4370.27	4370.27	4370.27	4374.28	4370.95
345.7	4384.24	4375.25	4370.18	4370.18	4370.18	4374.28	4371.15
345.6	4381.78	4375.69	4370.12	4370.12	4370.12	4374.31	4371.5
345.5	4377.81	4376.3	4370.07	4370.07	4370.07	4374.35	4372.02
345.4	4377.76	4377.15	4370.04	4370.04	4370.04	4374.41	4372.77
345.3	4378.39	4378.27	4370	4370	4370	4374.47	4373.79
345.2	4384.73	4379.75	4369.97	4369.97	4369.97	4374.54	4375.18
345.1	4390.75	4381.67	4369.9	4369.9	4369.9	4374.58	4376.99
345	4399.04	4384.16	4369.81	4369.81	4369.81	4374.6	4379.37
344.9	4410.5	4387.36	4369.68	4369.68	4369.68	4374.58	4382.46
344.8	4425.09	4391.44	4369.5	4369.5	4369.5	4374.52	4386.43
344.7	4443.49	4396.6	4369.26	4369.26	4369.26	4374.4	4391.46
344.6	4455.8	4403.05	4368.93	4368.93	4368.93	4374.2	4397.79
344.5	4471.13	4411.11	4368.55	4368.55	4368.55	4373.95	4405.71
344.4	4486.82	4421.05	4368.1	4368.1	4368.1	4373.64	4415.52
344.3	4498.64	4433.2	4367.58	4367.58	4367.58	4373.25	4427.53
344.2	4508.3	4447.92	4367.01	4367.01	4367.01	4372.83	4442.1
344.1	4526.06	4465.56	4366.39	4366.39	4366.39	4372.36	4459.59
344	4544.25	4486.43	4365.69	4365.69	4365.69	4371.81	4480.3
343.9	4570.35	4510.85	4364.91	4364.91	4364.91	4371.2	4504.56
343.8	4597.52	4539.07	4364.01	4364.01	4364.02	4370.47	4532.6
343.7	4628.15	4571.3	4362.98	4362.98	4363.02	4369.62	4564.63
343.6	4660.6	4607.68	4361.82	4361.82	4361.88	4368.64	4600.8
343.5	4686.69	4648.26	4360.51	4360.51	4360.63	4367.52	4641.13
343.4	4721.93	4693.01	4359.08	4359.08	4359.31	4366.3	4685.57
343.3	4758.04	4741.69	4357.49	4357.49	4357.91	4364.91	4733.85
343.2	4794.2	4793.97	4355.74	4355.74	4356.49	4363.38	4785.58
343.1	4836.87	4849.46	4353.82	4353.82	4355.16	4361.68	4840.26
343	4882.53	4907.55	4351.7	4351.7	4354.03	4359.8	4897.12
342.9	4933.07	4967.62	4349.38	4349.38	4353.34	4357.73	4955.3
342.8	4984.65	5028.99	4346.82	4346.82	4353.42	4355.43	5013.78
342.7	5040	5091.02	4344.02	4344.02	4354.76	4352.9	5071.4
342.6	5092.07	5153.22	4340.97	4340.97	4358.06	4350.14	5126.97
342.5	5150.49	5215.27	4337.68	4337.68	4364.28	4347.15	5179.21
342.4	5218.47	5277.07	4334.12	4334.12	4374.6	4343.9	5226.81
342.3	5290.53	5338.86	4330.24	4330.24	4390.48	4340.35	5268.51
342.2	5369.96	5401.23	4326.04	4326.04	4413.69	4336.49	5303.13
342.1	5465.64	5465.21	4321.46	4321.46	4446.22	4332.27	5329.64
342	5557.05	5531.96	4316.45	4316.45	4490.07	4327.64	5347.14
341.9	5654.26	5602.94	4311.01	4311.01	4547.31	4322.61	5355.04
341.8	5754.64	5679.45	4305.13	4305.13	4619.63	4317.15	5352.93
341.7	5853.23	5762.48	4298.78	4298.78	4708.08	4311.25	5340.7
341.6	5944.7	5852.44	4291.97	4291.97	4812.93	4304.91	5318.52
341.5	6034.51	5948.73	4284.72	4284.72	4933.16	4298.17	5286.84
341.4	6120.35	6049.58	4277.06	4277.06	5066.33	4291.04	5246.32
341.3	6198.81	6151.89	4268.98	4268.98	5208.46	4283.53	5197.85
341.2	6271.11	6251.2	4260.52	4260.52	5354.05	4275.68	5142.52
341.1	6341.59	6342.06	4251.71	4251.71	5496.48	4267.53	5081.48
341	6401.38	6418.17	4242.56	4242.56	5628.19	4259.07	5016.01
340.9	6446.28	6473.09	4233.1	4233.1	5741.46	4250.38	4947.44
340.8	6471.64	6500.91	4223.4	4223.4	5829.1	4241.53	4877.07
340.7	6469.77	6496.84	4213.55	4213.55	5885.1	4232.61	4806.23
340.6	6438.42	6457.88	4203.66	4203.66	5905.35	4223.76	4736.08
340.5	6377.45	6383.15	4193.87	4193.87	5887.97	4215.15	4667.76
340.4	6288.34	6274.15	4184.3	4184.3	5833.6	4206.94	4602.22
340.3	6165.04	6134.66	4175.08	4175.08	5745.29	4199.28	4540.25
340.2	6012.68	5970.49	4166.36	4166.36	5628.29	4192.41	4482.52
340.1	5839.57	5788.73	4158.27	4158.27	5489.29	4186.51	4429.47
340	5643.34	5597.34	4150.9	4150.9	5335.98	4181.77	4381.39
339.9	5448.58	5404.33	4144.36	4144.36	5176.18	4178.42	4338.46
339.8	5254.94	5217.06	4138.65	4138.65	5017.19	4176.58	4300.59
339.7	5057.7	5041.86	4133.76	4133.76	4865.31	4176.43	4267.64
339.6	4873.63	4883.51	4129.71	4129.71	4725.38	4178.18	4239.37
339.5	4713.27	4745.34	4126.45	4126.45	4600.76	4182.03	4215.44
339.4	4572.03	4629.05	4123.88	4123.88	4493.22	4188.15	4195.44
339.3	4462.98	4535.03	4121.91	4121.91	4403.16	4196.78	4178.92
339.2	4390.79	4462.57	4120.42	4120.42	4329.87	4208.12	4165.42
339.1	4346.13	4410.14	4119.23	4119.24	4271.76	4222.42	4154.43
339	4328.18	4375.86	4118.24	4118.24	4226.86	4239.97	4145.52
338.9	4333.67	4357.67	4117.32	4117.32	4192.96	4261.08	4138.26
338.8	4357.69	4353.57	4116.37	4116.38	4167.89	4286.12	4132.31
338.7	4393.22	4361.74	4115.32	4115.32	4149.63	4315.41	4127.32
338.6	4436.5	4380.68	4114.1	4114.11	4136.44	4349.35	4123.07
338.5	4479.53	4409.14	4112.69	4112.71	4126.92	4388.24	4119.32
338.4	4525.39	4446.16	4111.08	4111.13	4119.94	4432.38	4115.94
338.3	4567.51	4490.97	4109.26	4109.37	4114.66	4481.93	4112.8
338.2	4611.47	4542.92	4107.26	4107.47	4110.47	4536.95	4109.8
338.1	4655.63	4601.47	4105.05	4105.45	4106.92	4597.37	4106.86
338	4701.67	4666.01	4102.63	4103.38	4103.7	4662.92	4103.91
337.9	4759.2	4735.95	4100.01	4101.36	4100.6	4733.1	4100.9
337.8	4812.67	4810.56	4097.12	4099.52	4097.44	4807.22	4097.74
337.7	4865.11	4889.12	4093.98	4098.14	4094.16	4884.36	4094.41
337.6	4923.85	4970.91	4090.61	4097.64	4090.7	4963.5	4090.9
337.5	4995.23	5055.15	4086.95	4098.6	4087	5043.27	4087.15
337.4	5066.42	5141.11	4082.97	4101.82	4083	5122.11	4083.11
337.3	5142.21	5228.28	4078.66	4108.48	4078.68	5198.37	4078.75
337.2	5235.02	5316.37	4074.01	4120.13	4074.01	5270.18	4074.06
337.1	5328.57	5405.45	4068.92	4138.7	4068.92	5335.63	4068.95
337	5429.22	5496	4063.4	4166.62	4063.4	5392.76	4063.42
336.9	5540.78	5588.94	4057.41	4206.69	4057.41	5439.64	4057.43
336.8	5659.57	5685.62	4050.91	4262	4050.91	5474.52	4050.92
336.7	5788.66	5787.72	4043.86	4335.69	4043.86	5495.89	4043.87
336.6	5920.28	5897.18	4036.22	4430.72	4036.22	5502.67	4036.22
336.5	6056.04	6015.74	4027.96	4549.41	4027.96	5494.29	4027.97
336.4	6195.7	6144.62	4019.08	4692.97	4019.08	5470.73	4019.08
336.3	6335.97	6284.07	4009.54	4861.09	4009.54	5432.52	4009.54
336.2	6472.81	6432.77	3999.34	5051.37	3999.34	5380.75	3999.35
336.1	6602.98	6587.72	3988.51	5259.38	3988.51	5316.85	3988.51
336	6731.67	6743.68	3977.05	5478.14	3977.05	5242.6	3977.05
335.9	6854.49	6893.43	3964.98	5698.53	3964.98	5159.87	3964.98
335.8	6960.11	7028.11	3952.32	5909.81	3952.32	5070.63	3952.32
335.7	7054.85	7137.96	3939.14	6100.25	3939.14	4976.85	3939.14
335.6	7132.88	7213.27	3925.49	6258.4	3925.49	4880.35	3925.49
335.5	7182.49	7245.23	3911.43	6373.78	3911.43	4782.88	3911.43
335.4	7195.99	7227.2	3897.1	6438.24	3897.1	4686.06	3897.1
335.3	7159.07	7155.45	3882.65	6446.75	3882.65	4591.35	3882.65
335.2	7074.17	7029.81	3868.29	6398.02	3868.29	4500.08	3868.29
335.1	6929.49	6853.6	3854.24	6294.54	3854.24	4413.3	3854.24
335	6735.01	6633.61	3840.77	6142.42	3840.77	4331.96	3840.77
334.9	6501.41	6379.32	3828.08	5950.67	3828.08	4256.74	3828.08
334.8	6231.17	6101.98	3816.37	5730.27	3816.37	4188.08	3816.37
334.7	5935.62	5813.65	3805.79	5493.2	3805.79	4126.25	3805.79
334.6	5626.27	5525.84	3796.46	5251.02	3796.46	4071.27	3796.46
334.5	5320.21	5249	3788.44	5014.4	3788.44	4023.04	3788.44
334.4	5024.53	4991.56	3781.73	4792.02	3781.73	3981.26	3781.73
334.3	4746.53	4759.58	3776.28	4590.33	3776.28	3945.53	3776.28
334.2	4493.45	4556.75	3772.03	4413.4	3772.03	3915.38	3772.03
334.1	4274.35	4384.29	3768.87	4262.92	3768.87	3890.24	3768.87
334	4088.12	4241.64	3766.65	4138.76	3766.65	3869.54	3766.65
333.9	3948.88	4126.72	3765.24	4039.26	3765.24	3852.7	3765.24
333.8	3853.99	4036.4	3764.44	3961.74	3764.44	3839.1	3764.44
333.7	3796.17	3967.07	3764.05	3902.96	3764.05	3828.16	3764.05
333.6	3769.54	3914.98	3763.91	3859.53	3763.91	3819.36	3763.91
333.5	3763.35	3876.6	3763.88	3828.24	3763.88	3812.25	3763.88
333.4	3768.05	3848.81	3763.89	3806.24	3763.89	3806.46	3763.89
333.3	3772.97	3828.97	3763.87	3791.12	3763.87	3801.72	3763.87
333.2	3776.73	3814.96	3763.83	3780.97	3763.83	3797.82	3763.83
333.1	3780.42	3805.14	3763.77	3774.32	3763.77	3794.59	3763.77
333	3777.41	3798.24	3763.7	3770.04	3763.7	3791.89	3763.7
332.9	3773.6	3793.38	3763.64	3767.37	3763.64	3789.65	3763.64
332.8	3768.25	3789.91	3763.59	3765.74	3763.59	3787.77	3763.59
332.7	3764.53	3787.39	3763.57	3764.78	3763.57	3786.18	3763.57
332.6	3762.94	3785.49	3763.57	3764.23	3763.57	3784.83	3763.57
332.5	3768.93	3784.01	3763.57	3763.93	3763.57	3783.66	3763.57
332.4	3768.01	3782.78	3763.55	3763.74	3763.55	3782.59	3763.55
332.3	3767.75	3781.74	3763.53	3763.62	3763.53	3781.64	3763.53
332.2	3768.44	3780.83	3763.51	3763.56	3763.51	3780.78	3763.51
332.1	3767.42	3780.02	3763.49	3763.51	3763.49	3779.99	3763.49
332	3761.44	3779.28	3763.47	3763.48	3763.47	3779.27	3763.47
331.9	3762.22	3778.63	3763.48	3763.49	3763.48	3778.63	3763.48
331.8	3766.16	3778.03	3763.49	3763.49	3763.49	3778.03	3763.49
331.7	3763.55	3777.45	3763.47	3763.47	3763.47	3777.45	3763.47
331.6	3762.88	3776.91	3763.47	3763.47	3763.47	3776.91	3763.47
331.5	3762.36	3776.41	3763.48	3763.48	3763.48	3776.41	3763.48
331.4	3761.99	3775.94	3763.48	3763.48	3763.48	3775.94	3763.48
331.3	3761.76	3775.5	3763.49	3763.49	3763.49	3775.5	3763.49
331.2	3761.69	3775.09	3763.49	3763.49	3763.49	3775.09	3763.49
331.1	3761.76	3774.69	3763.5	3763.5	3763.5	3774.69	3763.5
331	3761.98	3774.32	3763.51	3763.51	3763.51	3774.32	3763.51
330.9	3762.34	3773.96	3763.52	3763.52	3763.52	3773.96	3763.52
330.8	3762.86	3773.62	3763.52	3763.52	3763.52	3773.62	3763.52
330.7	3763.53	3773.3	3763.53	3763.53	3763.53	3773.3	3763.53
331.2	3761.69	3778.97	3769.31	3769.31	3769.31	3778.97	3769.31
331.1	3761.76	3778.74	3769.41	3769.41	3769.41	3778.74	3769.41
331	3761.98	3778.57	3769.56	3769.56	3769.56	3778.57	3769.56
330.9	3762.35	3778.23	3769.52	3769.52	3769.52	3778.23	3769.52
330.8	3762.86	3777.88	3769.46	3769.46	3769.46	3777.88	3769.46
330.7	3763.53	3777.82	3769.67	3769.67	3769.67	3777.82	3769.67
--	--	--	--	--	--	--	--
--	--	--	--	--	--	--	--
--	--	--	--	--	--	--	--
--	--	--	--	--	--	--	--
--	--	--	--	--	--	--	--
--	--	--	--	--	--	--	--
--	--	--	--	--	--	--	--
--	--	--	--	--	--	--	--
--	--	--	--	--	--	--	--
--	--	--	--	--	--	--	--
--	--	--	--	--	--	--	--
--	--	--	--	--	--	--	--
--	--	--	--	--	--	--	--
--	--	--	--	--	--	--	--
--	--	--	--	--	--	--	--
--	--	--	--	--	--	--	--
--	--	--	--	--	--	--	--
--	--	--	--	--	--	--	--
--	--	--	--	--	--	--	--
--	--	--	--	--	--	--	--
--	--	--	--	--	--	--	--
--	--	--	--	--	--	--	--
--	--	--	--	--	--	--	--
--	--	--	--	--	--	--	--
--	--	--	--	--	--	--	--
--	--	--	--	--	--	--	--
--	--	--	--	--	--	--	--
--	--	--	--	--	--	--	--
--	--	--	--	--	--	--	--
--	--	--	--	--	--	--	--
--	--	--	--	--	--	--	--
--	--	--	--	--	--	--	--
--	--	--	--	--	--	--	--
--	--	--	--	--	--	--	--
--	--	--	--	--	--	--	--
--	--	--	--	--	--	--	--
--	--	--	--	--	--	--	--
--	--	--	--	--	--	--	--
--	--	--	--	--	--	--	--
--	--	--	--	--	--	--	--
--	--	--	--	--	--	--	--

## Sheet: Fig. 2a
	C2H6	Error bar	C2H4	Error bar	H2/10	Error bar	C2 selectivity	Error bar
Pd/TiO2-{001}	25	1.2	0	0	8	0.4	33	1.6
Pd/TiO2-{100}	70	3.5	0	0	16.25	0.81	68	3
Pd/TiO2-{101}	262	13	4	0.2	52.5	2.62	81	4

## Sheet: Fig. 2b
Pd/TiO2-{001}	CH4 conversion	Error bar	C2 selectivity	Error bar
2 h	0.20281	0.00811	30.336	1.5168
4 h	0.30414	0.01217	31.2169	1.56085
6 h	0.52471	0.02099	31.9985	1.59992
8 h	0.73618	0.02945	30.7186	1.53593
Pd/TiO2-{100}	CH4 conversion	Error bar	C2 selectivity	Error bar
2 h	0.1943	0.00777	60.3618	3.01809
4 h	0.40207	0.01608	68.5571	3.42785
6 h	0.7603	0.03041	70.4925	3.52462
8 h	0.94579	0.03783	74.245	3.71225
Pd/TiO2-{101}	CH4 conversion	Error bar	C2 selectivity	Error bar
2 h	0.81263	0.03251	80.7745	4.03873
4 h	1.30107	0.05204	81.5852	4.07926
6 h	1.61022	0.06441	78.5797	3.92899
8 h	1.92518	0.07701	72.7711	3.63856

## Sheet: Fig. 2c
Pd content on TiO2-{101} (wt%)	H2/10	Error bar	C2H6	Error bar	C2H4	Error bar	C2 selectivity	Error bar
0	0.286	0.0143	0.95544	0.03822	0	0	5.32213	0.21289
0.013	75.134	3.7567	86.3104	3.45242	4.2	0.21	51.4129	2.05652
0.33	92.1761	4.60881	244.388	9.77552	11.3999	0.56999	70.7549	2.8302
0.78	53.8	2.69	262.42	10.4968	7.7759	0.3888	77.6755	3.10702
1	76.5889	3.82944	254.775	10.191	10.4852	0.52426	78.545	3.1418

## Sheet: Fig. 2d
Percentage of Pd2+ in Pd/TiO2-{101}	C2H6	Error bar	C2H4	Error bar	C2 selectivity	Error bar	Photocurrent density	Error bar
0.33	78.9156	3.94578	0.06199	0.0031	46.9447	2.34723	18.8	0.752
0.49	262.42	13.121	4.13504	0.20675	80.3196	4.01598	12.7	0.508
0.61	297.839	14.892	3.72147	0.18607	81.7385	4.08693	8.4	0.336

## Sheet: Fig. 3a
UV-Vis diffuse reflectance spectra					Transient photocurrent responses
	Pd/TiO2-{101}	Pd/TiO2-{100}	Pd/TiO2-{001}			Pd/TiO2-{101}	Pd/TiO2-{100}	Pd/TiO2-{001}
800	0.46605	0.45426	0.46775		0	-1.41397	-2.18878	-1.46212
799	0.46716	0.45524	0.4681		1	-1.38532	-2.10091	-1.43965
798	0.46719	0.45542	0.46878		2	-1.35856	-2.03108	-1.35856
797	0.46775	0.45574	0.46905		3	-1.33647	-1.97891	-1.30818
796	0.46677	0.45481	0.46781		4	-1.31919	-1.94006	-1.27697
795	0.46675	0.4545	0.46847		5	-1.30436	-1.91012	-1.25634
794	0.46823	0.45505	0.46976		6	-1.29157	-1.88618	-1.24172
793	0.46817	0.45542	0.46997		7	-1.28068	-1.86724	-1.2308
792	0.46809	0.45612	0.46993		8	-1.27136	-1.85146	-1.22223
791	0.46807	0.45579	0.47011		9	-1.26339	-1.83756	-1.21521
790	0.46871	0.45662	0.47017		10	-1.25637	-1.82545	-1.2093
789	0.46828	0.45611	0.46983		11	-1.25013	-1.81502	-1.204
788	0.46859	0.45603	0.47006		12	-1.24477	-1.80583	-1.19935
787	0.46927	0.45701	0.47094		13	-1.24021	-1.79772	-1.19537
786	0.46933	0.45724	0.47162		14	-1.23613	-1.79031	-1.19172
785	0.46969	0.45723	0.47138		15	-1.23255	-1.78323	-1.18839
784	0.46963	0.4574	0.47159		16	-1.22941	-1.77675	-1.1854
783	0.47005	0.45809	0.47204		17	-1.22675	-1.77058	-1.18272
782	0.47038	0.4583	0.47219		18	-1.22446	-1.76469	-1.18031
781	0.4705	0.45823	0.47276		19	-1.22252	-1.75937	-1.17821
780	0.47064	0.45876	0.4727		20	-1.22081	-1.75422	-1.17629
779	0.47089	0.45836	0.47329		21	-1.21916	-1.74967	-1.17456
778	0.47113	0.45887	0.47333		22	-1.2177	-1.74515	-1.17322
777	0.47152	0.45912	0.47316		23	-1.21642	-1.74023	-1.1719
776	0.47159	0.45903	0.47422		24	-1.21537	-1.73553	-1.17069
775	0.4724	0.45961	0.47459		25	-1.21438	-1.7311	-1.16976
774	0.47238	0.45987	0.47456		26	-1.21342	-1.72682	-1.16886
773	0.47295	0.45964	0.47478		27	-1.21257	-1.72251	-1.168
772	0.4733	0.46054	0.47499		28	-1.21191	-1.71838	-1.16728
771	0.47285	0.45985	0.47524		29	-1.21147	-1.71433	-1.16673
770	0.47353	0.46044	0.47499		30	-1.21089	-1.71036	-1.16634
769	0.47434	0.4611	0.4766		31	-1.21026	-1.70667	-1.16607
768	0.47449	0.46176	0.47659		32	-1.20977	-1.70316	-1.16585
767	0.47451	0.46151	0.47651		33	-1.20949	-1.69946	-1.16579
766	0.47465	0.46168	0.47711		34	-1.20917	-1.69585	-1.1658
765	0.47569	0.46266	0.47779		35	-1.20872	-1.69354	-1.16587
764	0.47529	0.46212	0.47738		36	-1.20844	-1.69183	-1.16599
763	0.47512	0.46261	0.47726		37	-1.2083	-1.68962	-1.16612
762	0.47578	0.46299	0.47852		38	-1.20799	-1.68665	-1.1664
761	0.47662	0.46346	0.47846		39	-1.20767	-1.68324	-1.1667
760	0.47671	0.46328	0.47842		40	-1.20753	-1.67965	-1.167
759	0.47689	0.46381	0.47906		41	-1.20737	-1.67591	-1.16743
758	0.47688	0.4639	0.4794		42	-1.20718	-1.67248	-1.16807
757	0.47768	0.46406	0.47965		43	-1.20716	-1.66911	-1.16882
756	0.47808	0.46462	0.47938		44	-1.20713	-1.66583	-1.16937
755	0.47814	0.46424	0.47963		45	-1.20708	-1.66253	-1.17009
754	0.47828	0.4646	0.48003		46	-1.20686	-1.65919	-1.1709
753	0.47826	0.46506	0.4806		47	-1.20664	-1.65605	-1.17162
752	0.47874	0.46517	0.48125		48	-1.20656	-1.65339	-1.17228
751	0.47976	0.46594	0.48076		49	-1.20656	-1.65347	-1.17304
750	0.47947	0.46589	0.48131		50	-1.57885	-1.67499	-1.17313
749	0.4797	0.46623	0.48188		51	-1.70294	-1.68219	0.20461
748	0.48016	0.46652	0.48205		52	-0.55599	-1.51519	3.12204
747	0.48003	0.46683	0.48246		53	1.96674	-1.09532	6.11058
746	0.4813	0.46699	0.48257		54	4.72265	-0.51255	8.85105
745	0.48028	0.46715	0.48314		55	7.1575	0.19514	11.23
744	0.48106	0.46739	0.48327		56	9.19604	0.99744	13.1932
743	0.48117	0.46724	0.48311		57	10.867	1.85495	14.7521
742	0.48129	0.46809	0.4831		58	12.212	2.70974	15.9526
741	0.48172	0.46813	0.48359		59	13.2819	3.49228	16.8528
740	0.48223	0.46869	0.48379		60	14.1028	4.15168	17.5113
739	0.48263	0.46878	0.48455		61	14.7009	4.6805	17.9811
738	0.48299	0.46906	0.48496		62	15.1425	5.10055	18.3079
737	0.48293	0.46876	0.48479		63	15.4745	5.43557	18.5284
736	0.48332	0.46916	0.48502		64	15.7255	5.70536	18.6691
735	0.48381	0.46996	0.48544		65	15.9233	5.93191	18.7488
734	0.48381	0.46988	0.48556		66	16.0788	6.12943	18.7755
733	0.48421	0.47031	0.48604		67	16.1979	6.30371	18.7667
732	0.48442	0.47029	0.48597		68	16.2931	6.46175	18.7579
731	0.4853	0.47051	0.48637		69	16.3712	6.60658	18.7219
730	0.48506	0.47083	0.4867		70	16.4338	6.73953	18.6695
729	0.48502	0.47104	0.48661		71	16.4849	6.86343	18.6058
728	0.48572	0.47126	0.48694		72	16.5253	6.97886	18.5348
727	0.48626	0.47171	0.48748		73	16.5551	7.08318	18.4586
726	0.48653	0.47164	0.48793		74	16.576	7.17411	18.3779
725	0.48683	0.47188	0.48789		75	16.5883	7.25151	18.2954
724	0.48676	0.47235	0.48853		76	16.5909	7.31546	18.2113
723	0.48706	0.47206	0.4883		77	16.5893	7.36648	18.1256
722	0.48751	0.47282	0.48905		78	16.5835	7.40615	18.0586
721	0.48758	0.47266	0.48931		79	16.5692	7.43598	17.9997
720	0.48797	0.47308	0.48938		80	16.5495	7.45736	17.9261
719	0.48855	0.47364	0.48965		81	16.5246	7.47198	17.8473
718	0.48858	0.47351	0.48963		82	16.4971	7.48119	17.767
717	0.48899	0.47401	0.49009		83	16.4672	7.48532	17.6872
716	0.48929	0.47429	0.49019		84	16.4366	7.48444	17.6085
715	0.48942	0.47467	0.4906		85	16.4061	7.48234	17.5308
714	0.48953	0.47465	0.49078		86	16.3737	7.47744	17.4544
713	0.49014	0.47482	0.49092		87	16.3424	7.47191	17.3795
712	0.49063	0.4748	0.49092		88	16.3107	7.46462	17.3062
711	0.49056	0.47532	0.49176		89	16.2798	7.45562	17.2336
710	0.49103	0.47544	0.49177		90	16.2499	7.44549	17.1624
709	0.491	0.47554	0.49193		91	16.2194	7.43471	17.0923
708	0.49159	0.47633	0.49231		92	16.1887	7.4232	17.0236
707	0.49179	0.47646	0.49218		93	16.1581	7.41091	16.9566
706	0.49196	0.47634	0.49228		94	16.1271	7.3984	16.8905
705	0.49206	0.4766	0.49274		95	16.0953	7.38578	16.8253
704	0.49274	0.47682	0.49294		96	16.064	7.37336	16.7616
703	0.49264	0.47693	0.49305		97	16.0332	7.36083	16.699
702	0.49307	0.47719	0.49328		98	16.0036	7.34794	16.6372
701	0.49327	0.47749	0.49334		99	15.9746	7.33511	16.5767
700	0.4938	0.47803	0.49386		100	15.9452	7.32176	16.5174
699	0.49373	0.47785	0.49395		101	10.9182	5.27557	11.758
698	0.49417	0.47814	0.4943		102	3.80425	2.07226	5.08256
697	0.49416	0.47852	0.49444		103	0.84713	0.40479	2.34249
696	0.49478	0.47861	0.49448		104	-0.36589	-0.32393	1.19115
695	0.49536	0.47875	0.49505		105	-0.88083	-0.65766	0.64688
694	0.49512	0.47897	0.49488		106	-1.11092	-0.82234	0.34226
693	0.49586	0.47929	0.49529		107	-1.21898	-0.90928	0.13948
692	0.49576	0.47936	0.49562		108	-1.27075	-0.95706	-0.01473
691	0.49614	0.48	0.49536		109	-1.29228	-0.98364	-0.1417
690	0.49608	0.48003	0.49598		110	-1.29566	-0.99846	-0.25064
689	0.49637	0.48019	0.49587		111	-1.29345	-1.00649	-0.34557
688	0.49651	0.48004	0.49612		112	-1.28845	-1.01064	-0.42832
687	0.49693	0.48081	0.4966		113	-1.2777	-1.01276	-0.5001
686	0.49753	0.48052	0.49677		114	-1.26427	-1.01381	-0.56161
685	0.49792	0.48092	0.49698		115	-1.24982	-1.01429	-0.61339
684	0.49811	0.48139	0.49707		116	-1.23537	-1.01466	-0.65675
683	0.49824	0.48107	0.49739		117	-1.22141	-1.01507	-0.69288
682	0.49837	0.48135	0.49752		118	-1.20832	-1.01538	-0.72275
681	0.49908	0.48156	0.49766		119	-1.19638	-1.01618	-0.74781
680	0.49923	0.4818	0.49776		120	-1.18574	-1.01807	-0.76882
679	0.49926	0.48212	0.49809		121	-1.17629	-1.02054	-0.78628
678	0.49935	0.48196	0.49825		122	-1.16804	-1.02329	-0.80095
677	0.49984	0.48211	0.49813		123	-1.16103	-1.02625	-0.81324
676	0.50016	0.48265	0.49851		124	-1.15508	-1.02985	-0.8237
675	0.5002	0.48267	0.49853		125	-1.14993	-1.03386	-0.83287
674	0.50092	0.48315	0.49902		126	-1.14568	-1.03802	-0.8408
673	0.50085	0.48299	0.49906		127	-1.14201	-1.04248	-0.84775
672	0.50129	0.48345	0.49946		128	-1.13863	-1.04721	-0.85424
671	0.50086	0.48315	0.4993		129	-1.13567	-1.05219	-0.8603
670	0.50179	0.48364	0.49945		130	-1.13292	-1.05737	-0.86607
669	0.50163	0.48354	0.49956		131	-1.13046	-1.06272	-0.87181
668	0.50198	0.48386	0.49997		132	-1.1284	-1.0682	-0.8777
667	0.50233	0.48405	0.50022		133	-1.12648	-1.07383	-0.88363
666	0.50239	0.48427	0.50021		134	-1.12452	-1.07956	-0.88936
665	0.5029	0.48445	0.50031		135	-1.1226	-1.08518	-0.89487
664	0.503	0.48454	0.50085		136	-1.12096	-1.09062	-0.90038
663	0.50321	0.48471	0.50063		137	-1.11941	-1.09618	-0.90604
662	0.50359	0.48498	0.50119		138	-1.11799	-1.10154	-0.91148
661	0.50384	0.48522	0.50141		139	-1.11659	-1.10665	-0.91689
660	0.50402	0.48551	0.50133		140	-1.11513	-1.11184	-0.92222
659	0.50439	0.4859	0.50183		141	-1.1139	-1.11708	-0.9275
658	0.50449	0.48589	0.50176		142	-1.11268	-1.12223	-0.9329
657	0.50489	0.48612	0.50209		143	-1.11155	-1.12723	-0.93829
656	0.50514	0.4863	0.502		144	-1.11064	-1.13237	-0.94398
655	0.50536	0.48654	0.50207		145	-1.10971	-1.13723	-0.94977
654	0.50535	0.48662	0.50222		146	-1.10873	-1.14193	-0.95563
653	0.50556	0.48668	0.50247		147	-1.10795	-1.14669	-0.96153
652	0.50615	0.48706	0.50273		148	-1.10722	-1.15127	-0.96736
651	0.50637	0.48742	0.50329		149	-1.10717	-1.15582	-0.96739
650	0.50687	0.48796	0.50369		150	-1.53263	-1.15581	1.38069
649	0.50675	0.48786	0.50375		151	-1.67444	-0.24296	5.81605
648	0.50727	0.48807	0.50377		152	-0.70141	1.57136	9.08528
647	0.50779	0.48858	0.50437		153	1.46981	3.08997	10.9316
646	0.50796	0.48898	0.50474		154	3.91075	4.13161	12.0004
645	0.50759	0.48878	0.50452		155	6.05792	4.85565	12.678
644	0.50844	0.48916	0.50518		156	7.82522	5.36349	13.1542
643	0.50874	0.49005	0.50545		157	9.25029	5.72205	13.5174
642	0.50885	0.49023	0.50562		158	10.3857	5.98704	13.8086
641	0.5094	0.49094	0.50598		159	11.2816	6.19088	14.0488
640	0.50938	0.49103	0.50635		160	11.9866	6.34987	14.2513
639	0.50951	0.49131	0.50678		161	12.5304	6.47392	14.4272
638	0.51001	0.49183	0.50707		162	12.9328	6.56947	14.5818
637	0.51066	0.49238	0.50754		163	13.231	6.64194	14.7178
636	0.51068	0.49277	0.50791		164	13.4529	6.69518	14.8417
635	0.51124	0.49315	0.50792		165	13.6173	6.73209	14.9516
634	0.51124	0.49328	0.50834		166	13.7454	6.7553	15.0384
633	0.51174	0.49388	0.50858		167	13.8484	6.76734	15.1023
632	0.5119	0.49405	0.50889		168	13.9311	6.77045	15.1468
631	0.51234	0.49454	0.50939		169	13.9982	6.7691	15.1744
630	0.51236	0.49463	0.50988		170	14.0525	6.7676	15.1906
629	0.51304	0.49511	0.51005		171	14.0957	6.76295	15.1987
628	0.51305	0.49576	0.51029		172	14.1291	6.75674	15.2006
627	0.51355	0.49617	0.51078		173	14.1538	6.75022	15.1997
626	0.51367	0.49619	0.51092		174	14.1698	6.74374	15.1979
625	0.51412	0.49659	0.51101		175	14.1787	6.73739	15.1936
624	0.51404	0.49658	0.51112		176	14.1788	6.73132	15.1878
623	0.51431	0.49698	0.51144		177	14.1767	6.72557	15.1795
622	0.51468	0.49721	0.51181		178	14.1692	6.72023	15.1703
621	0.51516	0.49757	0.51225		179	14.1571	6.71516	15.1615
620	0.51533	0.49804	0.5124		180	14.1416	6.71025	15.152
619	0.51577	0.49837	0.5128		181	14.1222	6.70558	15.1416
618	0.51583	0.49861	0.51262		182	14.1004	6.70096	15.1307
617	0.5163	0.49874	0.51286		183	14.0766	6.6964	15.1191
616	0.51633	0.49894	0.51314		184	14.052	6.69163	15.1068
615	0.51687	0.49919	0.5136		185	14.0273	6.68668	15.0937
614	0.51669	0.4991	0.5136		186	13.9966	6.68174	15.0803
613	0.51721	0.49961	0.51403		187	13.9626	6.67659	15.0669
612	0.51708	0.49987	0.5141		188	13.9327	6.67138	15.0529
611	0.51774	0.50027	0.51448		189	13.9065	6.66612	15.0383
610	0.51787	0.50045	0.51454		190	13.8828	6.66066	15.0228
609	0.51811	0.50062	0.51477		191	13.8585	6.65444	15.0066
608	0.51832	0.50059	0.5149		192	13.8309	6.64782	14.9898
607	0.51855	0.50132	0.51508		193	13.8022	6.64168	14.9726
606	0.51899	0.50171	0.5156		194	13.7749	6.63569	14.9551
605	0.51954	0.50233	0.51592		195	13.749	6.6295	14.9373
604	0.51985	0.50258	0.51633		196	13.7223	6.6231	14.9191
603	0.52029	0.50309	0.51685		197	13.6946	6.61646	14.9005
602	0.52036	0.50287	0.51702		198	13.6678	6.6098	14.8818
601	0.52058	0.5037	0.51734		199	13.6417	6.60319	14.863
600	0.52141	0.50446	0.51778		200	13.6154	6.59648	14.8436
599	0.52164	0.50491	0.51808		201	9.48327	4.73212	10.8492
598	0.52211	0.50563	0.5185		202	3.46311	1.89781	5.0876
597	0.52246	0.50584	0.51891		203	0.76758	0.5026	2.54973
596	0.52252	0.50622	0.51908		204	-0.3609	-0.11389	1.43952
595	0.5229	0.50666	0.51956		205	-0.84176	-0.40946	0.90922
594	0.5234	0.50727	0.51997		206	-1.0547	-0.57052	0.6203
593	0.52351	0.50754	0.52054		207	-1.15251	-0.67048	0.43902
592	0.5242	0.50822	0.52086		208	-1.1978	-0.73908	0.31107
591	0.52431	0.50857	0.52103		209	-1.21532	-0.78903	0.21266
590	0.52492	0.50885	0.52124		210	-1.21665	-0.82642	0.1323
589	0.52459	0.50949	0.5218		211	-1.21486	-0.85461	0.06349
588	0.52537	0.50952	0.52215		212	-1.20975	-0.87532	0.00242
587	0.52581	0.51031	0.52244		213	-1.20028	-0.89035	-0.05311
586	0.52585	0.51033	0.52235		214	-1.18872	-0.90105	-0.10467
585	0.5267	0.5112	0.52281		215	-1.17657	-0.90821	-0.15334
584	0.52665	0.51156	0.52309		216	-1.16463	-0.91291	-0.1997
583	0.52688	0.51208	0.52351		217	-1.15321	-0.91599	-0.24412
582	0.52758	0.51241	0.52373		218	-1.14264	-0.918	-0.28695
581	0.52765	0.51258	0.52399		219	-1.13305	-0.9191	-0.32797
580	0.528	0.51278	0.52403		220	-1.12454	-0.91957	-0.36699
579	0.52814	0.51334	0.52454		221	-1.1171	-0.91987	-0.40408
578	0.52855	0.51354	0.52459		222	-1.11087	-0.92	-0.43914
577	0.52836	0.51359	0.52459		223	-1.1058	-0.92011	-0.47198
576	0.52898	0.51384	0.52507		224	-1.10141	-0.92015	-0.50256
575	0.52945	0.51421	0.52513		225	-1.09759	-0.92037	-0.53071
574	0.52976	0.51461	0.52514		226	-1.09429	-0.92078	-0.55658
573	0.53008	0.51495	0.52582		227	-1.09144	-0.92112	-0.5804
572	0.53026	0.51516	0.52549		228	-1.08891	-0.92151	-0.60206
571	0.53068	0.5151	0.52599		229	-1.0866	-0.92231	-0.62184
570	0.53083	0.51568	0.52606		230	-1.08454	-0.92327	-0.63969
569	0.53024	0.51282	0.52401		231	-1.08271	-0.92443	-0.65579
568	0.53098	0.51284	0.52405		232	-1.08049	-0.92588	-0.67053
567	0.53081	0.51306	0.52397		233	-1.07862	-0.92758	-0.68387
566	0.53114	0.51327	0.52417		234	-1.07751	-0.92966	-0.69608
565	0.53119	0.5134	0.52447		235	-1.07635	-0.93217	-0.70727
564	0.53142	0.5137	0.52439		236	-1.07499	-0.93496	-0.71739
563	0.53217	0.51406	0.52479		237	-1.07368	-0.93804	-0.72676
562	0.53197	0.51431	0.52466		238	-1.07255	-0.94135	-0.73539
561	0.53267	0.51457	0.52505		239	-1.07135	-0.94482	-0.74425
560	0.53245	0.51491	0.52522		240	-1.07023	-0.94853	-0.754
559	0.53276	0.51515	0.52502		241	-1.06915	-0.95256	-0.76266
558	0.53327	0.51566	0.52549		242	-1.06814	-0.95656	-0.76806
557	0.5334	0.51582	0.52571		243	-1.06719	-0.96062	-0.7711
556	0.53363	0.51604	0.52586		244	-1.06622	-0.96483	-0.77556
555	0.53363	0.5165	0.52604		245	-1.06534	-0.96911	-0.7804
554	0.53411	0.51702	0.52621		246	-1.06444	-0.97338	-0.78519
553	0.53434	0.51747	0.52651		247	-1.06363	-0.97774	-0.78967
552	0.53466	0.51754	0.5266		248	-1.06309	-0.98221	-0.79394
551	0.53464	0.5177	0.52661		249	-1.06313	-0.98664	-0.7979
550	0.53479	0.5179	0.52656		250	-1.48616	-0.98665	-0.7978
549	0.5358	0.51833	0.52704		251	-1.62719	-0.27746	1.84984
548	0.53623	0.51831	0.52678		252	-0.83589	1.18682	5.93414
547	0.53626	0.5188	0.52713		253	0.96244	2.50523	8.17775
546	0.53592	0.51903	0.52726		254	3.05098	3.46585	9.48183
545	0.53662	0.51944	0.52731		255	4.89276	4.13964	10.3187
544	0.53625	0.51974	0.52709		256	6.39061	4.61465	10.9114
543	0.53672	0.52009	0.52776		257	7.58991	4.96129	11.364
542	0.53749	0.52084	0.52812		258	8.55384	5.22308	11.7271
541	0.53767	0.52085	0.52813		259	9.34049	5.42735	12.0266
540	0.53766	0.52116	0.52789		260	9.97612	5.5911	12.2775
539	0.53843	0.52124	0.52855		261	10.4685	5.72341	12.4892
538	0.53854	0.52186	0.52888		262	10.8411	5.82938	12.6664
537	0.53867	0.52177	0.52879		263	11.123	5.91257	12.8128
536	0.53894	0.52279	0.5291		264	11.341	5.9756	12.9321
535	0.53887	0.52269	0.52875		265	11.5179	6.02073	13.0273
534	0.53974	0.52349	0.52923		266	11.6608	6.05119	13.1015
533	0.54015	0.52372	0.52956		267	11.7733	6.06989	13.1588
532	0.54005	0.52436	0.52933		268	11.8617	6.07908	13.2035
531	0.54023	0.52408	0.53007		269	11.933	6.08117	13.2409
530	0.54022	0.52479	0.52974		270	11.9902	6.08021	13.2732
529	0.54077	0.52512	0.53065		271	12.0357	6.07916	13.3007
528	0.54115	0.52536	0.53029		272	12.0736	6.07641	13.3251
527	0.54116	0.52556	0.53052		273	12.1035	6.07313	13.3492
526	0.54138	0.52602	0.53057		274	12.1247	6.07005	13.3763
525	0.54159	0.52627	0.53121		275	12.1392	6.06744	13.4016
524	0.54219	0.52705	0.5314		276	12.1454	6.06519	13.4198
523	0.54237	0.52731	0.53131		277	12.144	6.06332	13.432
522	0.54271	0.5273	0.53114		278	12.1432	6.0618	13.4402
521	0.54259	0.5281	0.5319		279	12.1376	6.06043	13.4458
520	0.54351	0.52841	0.53143		280	12.1283	6.05937	13.4492
519	0.54344	0.52865	0.53167		281	12.1167	6.05868	13.4509
518	0.54332	0.52932	0.53209		282	12.1028	6.05782	13.4511
517	0.54397	0.52951	0.53227		283	12.0878	6.05634	13.4509
516	0.5442	0.52997	0.53244		284	12.0715	6.05425	13.4498
515	0.54418	0.5297	0.53281		285	12.0531	6.05138	13.4476
514	0.54452	0.53099	0.5331		286	12.0328	6.04798	13.4446
513	0.54479	0.53086	0.53291		287	12.012	6.04464	13.4405
512	0.54517	0.5313	0.53335		288	11.9907	6.04119	13.4353
511	0.54561	0.53171	0.53337		289	11.9701	6.03739	13.4293
510	0.54566	0.53215	0.53346		290	11.9498	6.03395	13.4223
509	0.54591	0.53242	0.53384		291	11.9275	6.03062	13.4147
508	0.5462	0.53301	0.53376		292	11.9053	6.02661	13.4063
507	0.54675	0.53356	0.53375		293	11.8844	6.02216	13.397
506	0.5472	0.53323	0.53427		294	11.8631	6.0174	13.3872
505	0.54731	0.53404	0.53438		295	11.8409	6.01222	13.3765
504	0.54729	0.5346	0.53446		296	11.8193	6.00665	13.365
503	0.54765	0.53518	0.53474		297	11.7988	6.00091	13.3529
502	0.54781	0.53522	0.53452		298	11.7781	5.99496	13.34
501	0.54829	0.53582	0.535		299	11.7567	5.98871	13.3266
500	0.54862	0.53605	0.53503		300	11.7358	5.98242	13.3123
499	0.54866	0.53712	0.53563		301	8.1564	4.34271	10.1133
498	0.54907	0.53712	0.53568		302	2.91777	1.77395	5.20535
497	0.54954	0.5374	0.53526		303	0.55216	0.43987	2.67571
496	0.54979	0.53808	0.53589		304	-0.43452	-0.14394	1.46103
495	0.54962	0.53838	0.53584		305	-0.85034	-0.41719	0.84334
494	0.54976	0.53874	0.53554		306	-1.03121	-0.56104	0.49775
493	0.55	0.53954	0.53641		307	-1.11192	-0.64741	0.28357
492	0.5506	0.53968	0.53633		308	-1.14715	-0.70533	0.13844
491	0.55088	0.53966	0.53631		309	-1.1589	-0.74747	0.03293
490	0.55137	0.54059	0.53666		310	-1.15799	-0.77961	-0.048
489	0.55099	0.5411	0.53677		311	-1.15667	-0.80432	-0.11261
488	0.55167	0.54134	0.53724		312	-1.1509	-0.8233	-0.16591
487	0.55168	0.54188	0.53738		313	-1.14217	-0.83797	-0.21093
486	0.55209	0.54218	0.53739		314	-1.13226	-0.84915	-0.24974
485	0.55248	0.54239	0.53729		315	-1.12201	-0.85754	-0.28382
484	0.5523	0.54312	0.53744		316	-1.11211	-0.86383	-0.31416
483	0.55226	0.54305	0.53796		317	-1.1027	-0.86821	-0.3419
482	0.55326	0.54388	0.53776		318	-1.09425	-0.87117	-0.3676
481	0.55312	0.54491	0.5382		319	-1.08692	-0.87331	-0.39144
480	0.55362	0.54501	0.53809		320	-1.08053	-0.87471	-0.41391
479	0.55386	0.54516	0.53841		321	-1.07515	-0.87548	-0.43524
478	0.55416	0.54567	0.53885		322	-1.07077	-0.87587	-0.45556
477	0.55437	0.54592	0.53857		323	-1.06704	-0.87602	-0.47497
476	0.55482	0.5465	0.53902		324	-1.06382	-0.87599	-0.4936
475	0.55502	0.54743	0.53937		325	-1.06114	-0.87585	-0.51142
474	0.55518	0.54785	0.53905		326	-1.0587	-0.87556	-0.5284
473	0.55619	0.54783	0.53894		327	-1.05659	-0.87532	-0.54476
472	0.55586	0.5488	0.53936		328	-1.05473	-0.87515	-0.56051
471	0.55577	0.54897	0.5393		329	-1.05293	-0.87516	-0.57545
470	0.55593	0.54924	0.53963		330	-1.05125	-0.87512	-0.5895
469	0.55632	0.55016	0.53963		331	-1.0497	-0.87523	-0.60292
468	0.55665	0.55039	0.54035		332	-1.04826	-0.87546	-0.61577
467	0.55706	0.55074	0.54006		333	-1.04693	-0.87593	-0.62791
466	0.55774	0.55139	0.54036		334	-1.04563	-0.87661	-0.63915
465	0.55723	0.55188	0.5405		335	-1.04442	-0.87766	-0.64953
464	0.55786	0.55228	0.54046		336	-1.04324	-0.87893	-0.65942
463	0.5578	0.55283	0.54034		337	-1.04195	-0.88044	-0.66866
462	0.5583	0.55309	0.54069		338	-1.04067	-0.88201	-0.6772
461	0.55851	0.55399	0.54033		339	-1.03952	-0.88361	-0.68535
460	0.55846	0.55437	0.54086		340	-1.0385	-0.88557	-0.69301
459	0.55831	0.55469	0.54098		341	-1.03753	-0.88788	-0.70013
458	0.55928	0.555	0.54111		342	-1.0366	-0.89031	-0.70684
457	0.55915	0.55572	0.54144		343	-1.03568	-0.89285	-0.71312
456	0.55964	0.55591	0.54129		344	-1.03484	-0.89545	-0.719
455	0.56004	0.55645	0.54156		345	-1.03399	-0.89819	-0.72448
454	0.5601	0.55719	0.54124		346	-1.03315	-0.90087	-0.72953
453	0.55989	0.55801	0.54195		347	-1.03246	-0.90349	-0.7343
452	0.56074	0.55838	0.5417		348	-1.03174	-0.90644	-0.73888
451	0.56094	0.55866	0.54205		349	-1.03172	-0.90947	-0.7431
450	0.5614	0.55948	0.5421		350	-1.63814	-0.90942	-0.74303
449	0.56168	0.56038	0.54248		351	-1.84028	-0.46847	1.19859
448	0.56168	0.56062	0.54291		352	-1.22602	0.61249	4.37654
447	0.5615	0.56097	0.54262		353	0.20791	1.77166	6.38612
446	0.56223	0.5615	0.54235		354	2.03355	2.67346	7.67939
445	0.5623	0.56187	0.54252		355	3.68134	3.334	8.57817
444	0.5631	0.56278	0.5425		356	5.00918	3.81866	9.25092
443	0.56299	0.56347	0.54253		357	6.06221	4.18391	9.78281
442	0.5626	0.56379	0.54246		358	6.91613	4.46724	10.2175
441	0.56294	0.56395	0.5426		359	7.61937	4.69219	10.5791
440	0.56357	0.56487	0.54247		360	8.19823	4.87239	10.8823
439	0.56431	0.56545	0.54296		361	8.67002	5.01627	11.1377
438	0.56462	0.56558	0.54272		362	9.04348	5.12985	11.3518
437	0.56429	0.56692	0.54281		363	9.33162	5.21755	11.5291
436	0.56501	0.56676	0.54354		364	9.55108	5.28335	11.6728
435	0.56442	0.56736	0.54336		365	9.72233	5.33052	11.7859
434	0.56658	0.56837	0.54355		366	9.86071	5.36187	11.8726
433	0.56601	0.56861	0.54318		367	9.97542	5.38031	11.9373
432	0.56579	0.56936	0.5432		368	10.0751	5.38851	11.9849
431	0.5659	0.56925	0.54325		369	10.1587	5.39	12.0203
430	0.56608	0.5708	0.54315		370	10.2244	5.38926	12.0469
429	0.56662	0.57129	0.54367		371	10.2769	5.38813	12.067
428	0.5672	0.57135	0.54389		372	10.3187	5.38591	12.0851
427	0.56779	0.5723	0.54327		373	10.3518	5.38398	12.1034
426	0.56678	0.57319	0.54387		374	10.378	5.38276	12.1189
425	0.56797	0.57392	0.5435		375	10.3974	5.38231	12.1316
424	0.56882	0.57421	0.54389		376	10.4109	5.38241	12.1427
423	0.56874	0.5746	0.54394		377	10.4175	5.3827	12.1553
422	0.56885	0.57565	0.54405		378	10.4165	5.38345	12.1681
421	0.56878	0.57661	0.54436		379	10.4153	5.38434	12.177
420	0.5698	0.57696	0.54421		380	10.4104	5.38528	12.1816
419	0.5698	0.57764	0.54414		381	10.4029	5.38613	12.1826
418	0.57043	0.57863	0.54515		382	10.392	5.3869	12.1821
417	0.56986	0.57932	0.54494		383	10.3782	5.38747	12.1809
416	0.57028	0.57943	0.54448		384	10.3636	5.38777	12.1778
415	0.57081	0.58094	0.54525		385	10.3493	5.38775	12.1731
414	0.57102	0.58174	0.5453		386	10.3347	5.38767	12.167
413	0.57187	0.58299	0.54594		387	10.3202	5.3872	12.1601
412	0.57191	0.58215	0.54559		388	10.3064	5.38628	12.1525
411	0.57224	0.58361	0.54591		389	10.2929	5.38503	12.1439
410	0.57302	0.58423	0.54599		390	10.2784	5.38341	12.1343
409	0.57367	0.58561	0.54633		391	10.2628	5.38153	12.1241
408	0.57317	0.58536	0.54629		392	10.2479	5.37937	12.1133
407	0.57303	0.58688	0.54663		393	10.2336	5.3768	12.102
406	0.57355	0.58766	0.54646		394	10.2178	5.37385	12.0902
405	0.57422	0.58865	0.54732		395	10.2016	5.37071	12.0776
404	0.57424	0.5895	0.54727		396	10.187	5.36733	12.0643
403	0.57464	0.58989	0.54681		397	10.1729	5.36346	12.0505
402	0.57551	0.59115	0.54717		398	10.1581	5.3594	12.0363
401	0.57648	0.59257	0.5488		399	10.1432	5.3553	12.0217
400	0.57665	0.59299	0.54846		400	10.1287	5.35081	9.81566
399	0.57714	0.59387	0.549		401	7.87569	3.85247	5.80593
398	0.57706	0.59445	0.549		402	3.69113	1.49562	3.0532
397	0.57768	0.59627	0.54987		403	0.91951	0.26346	1.62463
396	0.57882	0.59711	0.55101		404	-0.26042	-0.27286	0.87055
395	0.58016	0.59817	0.55082		405	-0.75523	-0.51713	0.44533
394	0.58072	0.59903	0.55161		406	-0.96643	-0.63985	0.18605
393	0.58235	0.60102	0.55251		407	-1.05936	-0.70932	0.01601
392	0.58224	0.60128	0.55234		408	-1.10026	-0.75268	-0.10256
391	0.58451	0.60379	0.55402		409	-1.11423	-0.78157	-0.18971
390	0.58568	0.60589	0.5552		410	-1.11455	-0.80136	-0.25725
389	0.58745	0.60681	0.55662		411	-1.1132	-0.81558	-0.3108
388	0.58898	0.60961	0.55899		412	-1.10882	-0.82591	-0.35343
387	0.59244	0.61075	0.56006		413	-1.10153	-0.8335	-0.38847
386	0.59361	0.61312	0.56202		414	-1.09284	-0.83881	-0.41812
385	0.5972	0.61638	0.56533		415	-1.08375	-0.84281	-0.44394
384	0.60049	0.61959	0.56811		416	-1.07513	-0.84601	-0.4667
383	0.60492	0.62208	0.5711		417	-1.06724	-0.84838	-0.48693
382	0.61134	0.62582	0.57534		418	-1.06024	-0.84988	-0.50529
381	0.61541	0.62871	0.57902		419	-1.0543	-0.85059	-0.52222
380	0.62297	0.63379	0.5852		420	-1.04929	-0.85105	-0.53774
379	0.63044	0.63965	0.59139		421	-1.04508	-0.85129	-0.55217
378	0.64002	0.64368	0.59785		422	-1.04151	-0.85123	-0.56563
377	0.64944	0.65007	0.60464		423	-1.03854	-0.85115	-0.57805
376	0.65954	0.65617	0.61351		424	-1.03623	-0.85096	-0.58979
375	0.67249	0.66307	0.62278		425	-1.03412	-0.85081	-0.60091
374	0.68724	0.67137	0.63431		426	-1.03207	-0.8505	-0.61133
373	0.70193	0.68069	0.64526		427	-1.03026	-0.85017	-0.62118
372	0.71824	0.6891	0.65852		428	-1.02865	-0.8501	-0.63039
371	0.73514	0.7001	0.67173		429	-1.02729	-0.85008	-0.63899
370	0.75271	0.71133	0.6847		430	-1.02587	-0.85008	-0.64707
369	0.77329	0.72091	0.70162		431	-1.02434	-0.85031	-0.65464
368	0.7949	0.73318	0.71801		432	-1.02292	-0.85074	-0.66168
367	0.81318	0.74617	0.73336		433	-1.02169	-0.85114	-0.66827
366	0.8359	0.75829	0.75201		434	-1.02042	-0.85172	-0.67454
365	0.85864	0.77314	0.77027		435	-1.01911	-0.85254	-0.68033
364	0.87966	0.78553	0.78738		436	-1.018	-0.85352	-0.68572
363	0.9005	0.80105	0.80564		437	-1.01694	-0.85464	-0.69092
362	0.92393	0.81615	0.82506		438	-1.01574	-0.85582	-0.69589
361	0.94331	0.83217	0.8429		439	-1.01452	-0.85708	-0.70027
360	0.96359	0.84539	0.85967		440	-1.01356	-0.85847	-0.70439
359	0.9811	0.86078	0.87889		441	-1.01258	-0.85998	-0.70844
358	0.99979	0.87372	0.89571		442	-1.01155	-0.86178	-0.71218
357	1.01747	0.88937	0.91267		443	-1.01066	-0.86365	-0.71575
356	1.03501	0.90349	0.92753		444	-1.00984	-0.86522	-0.71906
355	1.0506	0.91613	0.9458		445	-1.00889	-0.86667	-0.72224
354	1.06487	0.9295	0.96185		446	-1.00813	-0.86818	-0.72529
353	1.07964	0.94184	0.97708		447	-1.00735	-0.86995	-0.72813
352	1.09337	0.95283	0.99075		448	-1.00638	-0.87173	-0.73081
351	1.10787	0.96513	1.00474		449	-1.00641	-0.87339	-0.73334
350	1.1203	0.97545	1.01837
349	1.17491	1.05924	1.0795
348	1.18246	1.06425	1.09589
347	1.19657	1.0758	1.10536
346	1.21046	1.08892	1.1197
345	1.22163	1.0956	1.13522
344	1.23436	1.10839	1.14232
343	1.2398	1.11749	1.15974
342	1.24882	1.12377	1.17093
341	1.26195	1.13305	1.18048
340	1.26779	1.14033	1.19236
339	1.28906	1.16012	1.21544
338	1.29151	1.16394	1.22252
337	1.3022	1.17183	1.23198
336	1.30613	1.17958	1.24702
335	1.31556	1.18537	1.2595
334	1.32733	1.19206	1.26916
333	1.33158	1.2026	1.27628
332	1.3391	1.20139	1.28854
331	1.34782	1.21111	1.30359
330	1.3504	1.21455	1.30246
329	1.359	1.21837	1.31401
328	1.36479	1.2221	1.32015
327	1.36642	1.22459	1.3297
326	1.368	1.23113	1.33322
325	1.3752	1.23214	1.34006
324	1.37726	1.23701	1.34816
323	1.37951	1.2397	1.35419
322	1.38297	1.24096	1.35419
321	1.38391	1.24272	1.36261
320	1.38394	1.24397	1.36664
319	1.38802	1.24905	1.37099
318	1.38955	1.24928	1.37285
317	1.39326	1.24844	1.37531
316	1.39145	1.25202	1.37802
315	1.39612	1.25413	1.38533
314	1.39669	1.24938	1.38747
313	1.39806	1.25356	1.39139
312	1.3957	1.25319	1.38951
311	1.40067	1.25343	1.39113
310	1.39705	1.25371	1.39142
309	1.39781	1.25357	1.39376
308	1.40393	1.25403	1.39801
307	1.3986	1.25329	1.40132
306	1.40218	1.25576	1.40176
305	1.40102	1.25465	1.39863
304	1.39956	1.25608	1.40067
303	1.40406	1.25683	1.40392
302	1.40179	1.25358	1.40248
301	1.40307	1.25717	1.40035
300	1.40244	1.25471	1.4064
299	1.40144	1.25587	1.40459
298	1.40163	1.25663	1.40409
297	1.40559	1.25652	1.40375
296	1.40328	1.25438	1.4073
295	1.40383	1.25738	1.40523
294	1.40417	1.2572	1.40743
293	1.40136	1.25399	1.40487
292	1.40331	1.25468	1.40598
291	1.40529	1.25517	1.40432
290	1.4029	1.25905	1.39991
289	1.40343	1.25772	1.40314
288	1.40455	1.25694	1.39974
287	1.40579	1.26147	1.40594
286	1.40372	1.26124	1.40131
285	1.40458	1.26031	1.40143
284	1.40904	1.26129	1.40034
283	1.40681	1.26131	1.3989
282	1.40817	1.26436	1.40195
281	1.40316	1.26076	1.39651
280	1.40479	1.26444	1.39998
279	1.41009	1.26317	1.39845
278	1.41045	1.26501	1.39896
277	1.41305	1.26549	1.39592
276	1.40964	1.26672	1.39261
275	1.4137	1.26895	1.39705
274	1.41327	1.268	1.3957
273	1.41503	1.2683	1.3948
272	1.41931	1.27169	1.39828
271	1.4152	1.2717	1.39314
270	1.41464	1.27086	1.39476
269	1.41908	1.27083	1.39185
268	1.4164	1.2721	1.3895
267	1.41714	1.27356	1.39116
266	1.41967	1.2751	1.39125
265	1.42035	1.27692	1.39293
264	1.42271	1.27993	1.39269
263	1.42114	1.27856	1.38862
262	1.42093	1.2814	1.38935
261	1.42044	1.28048	1.38818
260	1.42441	1.28114	1.39426
259	1.42835	1.28434	1.39607
258	1.42613	1.28395	1.39203
257	1.42916	1.29144	1.39678
256	1.42838	1.29157	1.40066
255	1.4339	1.29485	1.39979
254	1.43394	1.29679	1.40177
253	1.4364	1.29616	1.40637
252	1.43871	1.29995	1.41073
251	1.44075	1.30457	1.40967
250	1.44209	1.30634	1.40898
249	1.44295	1.30902	1.41386
248	1.44756	1.31332	1.41596
247	1.44483	1.31361	1.42144
246	1.45353	1.32383	1.43029
245	1.45039	1.32008	1.42648
244	1.45295	1.32528	1.42983
243	1.45496	1.32585	1.43509
242	1.45563	1.32951	1.43799
241	1.46142	1.32864	1.43661
240	1.46273	1.33229	1.44505
239	1.46241	1.33202	1.4418
238	1.46547	1.33549	1.44405
237	1.46853	1.34001	1.44906
236	1.47012	1.33849	1.44719
235	1.46518	1.34351	1.44732
234	1.47004	1.34999	1.45104
233	1.46712	1.34932	1.45177
232	1.46452	1.35145	1.45044
231	1.47386	1.34874	1.45861
230	1.47528	1.35286	1.45229
229	1.4766	1.35698	1.45374
228	1.47526	1.35673	1.4517
227	1.47646	1.35882	1.45588
226	1.47765	1.36486	1.45713
225	1.48079	1.36429	1.4552
224	1.48507	1.36544	1.44979
223	1.48326	1.37053	1.46272
222	1.48303	1.36712	1.45261
221	1.49042	1.37173	1.46763
220	1.48361	1.36736	1.45088
219	1.47587	1.37803	1.45682
218	1.48063	1.37379	1.44783
217	1.47558	1.36609	1.44349
216	1.47047	1.37656	1.44065
215	1.47653	1.37262	1.43611
214	1.47996	1.3606	1.44326
213	1.4696	1.35638	1.42203
212	1.46433	1.37057	1.4232
211	1.46071	1.35892	1.41159
210	1.47306	1.36664	1.42033
209	1.44767	1.36755	1.39087
208	1.4496	1.35252	1.40098
207	1.46446	1.34239	1.38561
206	1.44956	1.34242	1.37832
205	1.44457	1.3409	1.38816
204	1.42124	1.32865	1.38202
203	1.43157	1.2984	1.38698
202	1.44684	1.31281	1.34507
201	1.42914	1.31703	1.36375
200	1.39103	1.28868	1.33536

## Sheet: Fig. 3b
Pd/TiO2-{001}		Pd/TiO2-{100}		Pd/TiO2-{101}
3325.6	21548	3328.38	7668.3	3320	23287
3325.7	20522	3328.48	7006.3	3320.1	38735
3325.8	16772	3328.58	12147	3320.2	30475
3325.89	15517	3328.67	8929.3	3320.29	20692
3325.99	14583	3328.77	2525.3	3320.39	19157
3326.09	14899	3328.87	12574	3320.49	31191
3326.19	16276	3328.97	16665	3320.59	37826
3326.28	16624	3329.06	21039	3320.68	36410
3326.38	14845	3329.16	17295	3320.78	39004
3326.48	19068	3329.26	7634.3	3320.88	36344
3326.58	17058	3329.36	12019	3320.98	39883
3326.68	14198	3329.46	13295	3321.08	21367
3326.77	14773	3329.55	13456	3321.17	25727
3326.87	17388	3329.65	8500.3	3321.27	27942
3326.97	18175	3329.75	5238.3	3321.37	24762
3327.07	15913	3329.85	3562.3	3321.47	26474
3327.16	14276	3329.94	4063.3	3321.56	19241
3327.26	17646	3330.04	10974	3321.66	21750
3327.36	13174	3330.14	18938	3321.76	22977
3327.46	12296	3330.24	22427	3321.86	26345
3327.55	14293	3330.34	19973	3321.95	31560
3327.65	16673	3330.43	16078	3322.05	25314
3327.75	19861	3330.53	12797	3322.15	22284
3327.85	20075	3330.63	13840	3322.25	15750
3327.95	17285	3330.73	18958	3322.35	23182
3328.04	18420	3330.82	17545	3322.44	29749
3328.14	21391	3330.92	12855	3322.54	26867
3328.24	19341	3331.02	15141	3322.64	22591
3328.34	18337	3331.12	18392	3322.74	16618
3328.43	19624	3331.21	12232	3322.83	21390
3328.53	18391	3331.31	11400	3322.93	12549
3328.63	17623	3331.41	12949	3323.03	7518.6
3328.73	17861	3331.51	15470	3323.13	13289
3328.83	17236	3331.61	25984	3323.23	22449
3328.92	15511	3331.7	25225	3323.32	30125
3329.02	15795	3331.8	25767	3323.42	24777
3329.12	19858	3331.9	13644	3323.52	20187
3329.22	18640	3332	19737	3323.62	28096
3329.31	17475	3332.09	24312	3323.71	20000
3329.41	17449	3332.19	23817	3323.81	14814
3329.51	20869	3332.29	22140	3323.91	29183
3329.61	21035	3332.39	18321	3324.01	30226
3329.71	20264	3332.49	15401	3324.11	29855
3329.8	23576	3332.58	15260	3324.2	21624
3329.9	22207	3332.68	13012	3324.3	20822
3330	17428	3332.78	13547	3324.4	14524
3330.1	14704	3332.88	12505	3324.5	8664.6
3330.19	16655	3332.97	21288	3324.59	3073.6
3330.29	18013	3333.07	22856	3324.69	4836.6
3330.39	20733	3333.17	15749	3324.79	18244
3330.49	24052	3333.27	10766	3324.89	17972
3330.59	19883	3333.37	12070	3324.99	5913.6
3330.68	18639	3333.46	15710	3325.08	18959
3330.78	16129	3333.56	17480	3325.18	36879
3330.88	11880	3333.66	18196	3325.28	41721
3330.98	17901	3333.76	15361	3325.38	30076
3331.07	22992	3333.85	18358	3325.47	21193
3331.17	22546	3333.95	18283	3325.57	18897
3331.27	19413	3334.05	20147	3325.67	20201
3331.37	19535	3334.15	7158.3	3325.77	31466
3331.47	18530	3334.25	11544	3325.87	32214
3331.56	18538	3334.34	22630	3325.96	32003
3331.66	21782	3334.44	15554	3326.06	27038
3331.76	20868	3334.54	13618	3326.16	23417
3331.86	18828	3334.64	7769.3	3326.26	21769
3331.95	17390	3334.73	4853.3	3326.35	12495
3332.05	13263	3334.83	8632.3	3326.45	16301
3332.15	14403	3334.93	16566	3326.55	27372
3332.25	18454	3335.03	22334	3326.65	32601
3332.34	21340	3335.12	19925	3326.74	29006
3332.44	23188	3335.22	23223	3326.84	31428
3332.54	27037	3335.32	19402	3326.94	39336
3332.64	20910	3335.42	23071	3327.04	21004
3332.74	18626	3335.52	17163	3327.14	15867
3332.83	13387	3335.61	10381	3327.23	19527
3332.93	17608	3335.71	14237	3327.33	19803
3333.03	19745	3335.81	12160	3327.43	23239
3333.13	19934	3335.91	10782	3327.53	25651
3333.22	17447	3336	14644	3327.62	18237
3333.32	16066	3336.1	23028	3327.72	33407
3333.42	18785	3336.2	21834	3327.82	33252
3333.52	20581	3336.3	20131	3327.92	23277
3333.62	19586	3336.4	21743	3328.02	13891
3333.71	20324	3336.49	16913	3328.11	27095
3333.81	20746	3336.59	23034	3328.21	27024
3333.91	18559	3336.69	12338	3328.31	16614
3334.01	21046	3336.79	19354	3328.41	8489.6
3334.1	23539	3336.88	13530	3328.5	17664
3334.2	24883	3336.98	6389.3	3328.6	16295
3334.3	24330	3337.08	-4959.7	3328.7	15997
3334.4	24061	3337.18	2226.3	3328.8	20481
3334.5	23333	3337.28	13294	3328.9	11144
3334.59	24112	3337.37	14991	3328.99	25151
3334.69	16459	3337.47	10510	3329.09	26357
3334.79	16326	3337.57	6126.3	3329.19	28709
3334.89	24837	3337.67	8568.3	3329.29	25123
3334.98	23426	3337.76	11803	3329.38	14829
3335.08	22382	3337.86	20010	3329.48	21371
3335.18	22359	3337.96	21911	3329.58	22119
3335.28	24718	3338.06	18331	3329.68	20825
3335.38	22135	3338.16	14079	3329.78	19344
3335.47	20107	3338.25	14056	3329.87	22959
3335.57	19146	3338.35	11005	3329.97	13522
3335.67	20075	3338.45	15356	3330.07	10283
3335.77	21244	3338.55	20118	3330.17	17452
3335.86	20776	3338.64	5130.3	3330.26	10091
3335.96	25647	3338.74	1613.3	3330.36	10102
3336.06	24274	3338.84	11747	3330.46	14516
3336.16	23927	3338.94	21791	3330.56	6813.6
3336.25	28001	3339.03	19761	3330.65	12352
3336.35	27349	3339.13	18507	3330.75	16952
3336.45	23741	3339.23	14767	3330.85	9419.6
3336.55	23670	3339.33	6569.3	3330.95	22148
3336.65	23728	3339.43	11835	3331.05	26078
3336.74	25088	3339.52	12845	3331.14	22987
3336.84	23678	3339.62	11774	3331.24	11481
3336.94	21180	3339.72	9342.3	3331.34	4076.6
3337.04	23983	3339.82	14314	3331.44	5105.6
3337.13	24774	3339.91	20244	3331.53	8668.6
3337.23	19380	3340.01	13868	3331.63	13800
3337.33	16872	3340.11	11047	3331.73	29317
3337.43	17215	3340.21	14741	3331.83	22738
3337.53	17875	3340.31	16255	3331.93	8526.6
3337.62	21419	3340.4	13497	3332.02	9210.6
3337.72	26169	3340.5	15541	3332.12	20691
3337.82	23691	3340.6	9473.3	3332.22	32256
3337.92	22047	3340.7	9310.3	3332.32	23562
3338.01	21883	3340.79	15881	3332.41	22671
3338.11	25893	3340.89	7600.3	3332.51	18151
3338.21	24426	3340.99	7608.3	3332.61	13921
3338.31	20494	3341.09	21682	3332.71	19605
3338.41	19945	3341.19	24247	3332.81	21601
3338.5	19226	3341.28	28225	3332.9	16273
3338.6	19348	3341.38	13362	3333	11805
3338.7	19539	3341.48	13243	3333.1	9788.6
3338.8	21743	3341.58	16823	3333.2	19223
3338.89	22019	3341.67	18748	3333.29	27696
3338.99	19510	3341.77	20624	3333.39	16885
3339.09	20564	3341.87	16011	3333.49	17054
3339.19	19451	3341.97	9276.3	3333.59	16613
3339.29	17316	3342.07	10876	3333.69	13080
3339.38	20669	3342.16	16813	3333.78	17916
3339.48	23047	3342.26	24827	3333.88	20663
3339.58	23372	3342.36	21246	3333.98	25956
3339.68	19991	3342.46	17869	3334.08	27146
3339.77	20923	3342.55	19009	3334.17	9560.6
3339.87	22314	3342.65	16751	3334.27	141.59
3339.97	23308	3342.75	10020	3334.37	11568
3340.07	27423	3342.85	20989	3334.47	19140
3340.16	25270	3342.95	31004	3334.57	19758
3340.26	25712	3343.04	38522	3334.66	18870
3340.36	23964	3343.14	49289	3334.76	16109
3340.46	23255	3343.24	62775	3334.86	17658
3340.56	25696	3343.34	68375	3334.96	21252
3340.65	23848	3343.43	62266	3335.05	22225
3340.75	24405	3343.53	60632	3335.15	20513
3340.85	20820	3343.63	60264	3335.25	20655
3340.95	22838	3343.73	55805	3335.35	21038
3341.04	24978	3343.82	67985	3335.44	17024
3341.14	24835	3343.92	74771	3335.54	27038
3341.24	23442	3344.02	72830	3335.64	21274
3341.34	26304	3344.12	66614	3335.74	13135
3341.44	27010	3344.22	65740	3335.84	1664.6
3341.53	22360	3344.31	61442	3335.93	12885
3341.63	23811	3344.41	43798	3336.03	21459
3341.73	24171	3344.51	31498	3336.13	18092
3341.83	20023	3344.61	24842	3336.23	20069
3341.92	18095	3344.7	14790	3336.32	19968
3342.02	15890	3344.8	16542	3336.42	20313
3342.12	18399	3344.9	14024	3336.52	23926
3342.22	25240	3345	9062.3	3336.62	29336
3342.32	28022	3345.1	524.34	3336.72	25654
3342.41	28458	3345.19	5270.3	3336.81	21144
3342.51	29553	3345.29	10535	3336.91	22044
3342.61	27058	3345.39	10217	3337.01	16633
3342.71	30613	3345.49	21016	3337.11	26459
3342.8	33921	3345.58	25037	3337.2	23965
3342.9	34348	3345.68	20905	3337.3	25083
3343	38462	3345.78	15741	3337.4	24380
3343.1	40533	3345.88	10504	3337.5	24496
3343.2	42563	3345.98	21177	3337.6	28713
3343.29	43532	3346.07	29286	3337.69	28143
3343.39	44304	3346.17	30374	3337.79	30240
3343.49	47938	3346.27	29369	3337.89	31335
3343.59	46844	3346.37	23793	3337.99	23999
3343.68	46416	3346.46	29907	3338.08	19340
3343.78	40835	3346.56	25252	3338.18	25036
3343.88	36844	3346.66	27634	3338.28	30450
3343.98	33257	3346.76	19616	3338.38	33282
3344.08	30582	3346.86	16820	3338.48	37109
3344.17	18934	3346.95	10896	3338.57	34255
3344.27	16917	3347.05	15434	3338.67	32743
3344.37	15318	3347.15	16426	3338.77	40447
3344.47	12409	3347.25	9665.3	3338.87	45080
3344.56	7736.1	3347.34	8197.3	3338.96	29460
3344.66	4433.1	3347.44	3085.3	3339.06	17376
3344.76	3383.1	3347.54	-14930	3339.16	15494
3344.86	2520.1	3347.64	-25549	3339.26	17351
3344.95	5254.1	3347.73	-19875	3339.35	14131
3345.05	2443.1	3347.83	-8920.7	3339.45	10343
3345.15	2791.1	3347.93	-10159	3339.55	11198
3345.25	3794.1	3348.03	-4066.7	3339.65	13600
3345.35	399.12	3348.13	-2964.7	3339.75	20205
3345.44	1483.1	3348.22	-8933.7	3339.84	12348
3345.54	4965.1	3348.32	-2211.7	3339.94	27018
3345.64	12667	3348.42	6670.3	3340.04	19402
3345.74	13218	3348.52	6054.3	3340.14	10563
3345.83	18879	3348.61	10597	3340.23	16317
3345.93	23587	3348.71	15449	3340.33	11260
3346.03	26987	3348.81	7119.3	3340.43	14041
3346.13	24980	3348.91	2057.3	3340.53	15221
3346.23	21579	3349.01	8279.3	3340.63	9298.6
3346.32	22229	3349.1	8171.3	3340.72	13493
3346.42	20901	3349.2	9797.3	3340.82	24229
3346.52	17384	3349.3	17472	3340.92	33176
3346.62	14319	3349.4	17726	3341.02	22476
3346.71	16422	3349.49	7429.3	3341.11	25987
3346.81	18842	3349.59	14496	3341.21	32317
3346.91	17794	3349.69	19291	3341.31	19497
3347.01	16336	3349.79	23909	3341.41	21948
3347.11	15179	3349.89	16213	3341.51	21033
3347.2	13707	3349.98	16607	3341.6	8135.6
3347.3	10777	3350.08	19489	3341.7	15770
3347.4	10532	3350.18	21791	3341.8	23771
3347.5	15904	3350.28	26141	3341.9	31326
3347.59	15142	3350.37	28543	3341.99	24551
3347.69	16790	3350.47	23804	3342.09	27445
3347.79	17645	3350.57	19943	3342.19	31777
3347.89	15779	3350.67	18745	3342.29	39711
3347.99	15565	3350.77	20167	3342.39	53019
3348.08	18575	3350.86	19765	3342.48	80131
3348.18	17216	3350.96	28868	3342.58	114310
3348.28	15093	3351.06	22567	3342.68	135620
3348.38	12762	3351.16	22358	3342.78	167910
3348.47	16342	3351.25	15480	3342.87	204410
3348.57	22494	3351.35	20571	3342.97	231990
3348.67	27430	3351.45	15714	3343.07	257830
3348.77	25770	3351.55	22196	3343.17	289350
3348.86	23542	3351.64	21116	3343.26	311940
3348.96	19022	3351.74	28152	3343.36	321730
3349.06	22162	3351.84	29880	3343.46	321170
3349.16	22570	3351.94	30501	3343.56	302930
3349.26	22191	3352.04	22861	3343.66	270560
3349.35	19017	3352.13	16376	3343.75	244590
3349.45	19275	3352.23	23215	3343.85	194640
3349.55	23822	3352.33	26981	3343.95	139420
3349.65	25486	3352.43	26683	3344.05	86269
3349.74	24532	3352.52	23308	3344.14	28087
3349.84	24375	3352.62	14720	3344.24	-31521
3349.94	22544	3352.72	21101	3344.34	-93279
3350.04	21230	3352.82	17588	3344.44	-149180
3350.14	24964	3352.92	8184.3	3344.54	-195740
3350.23	22775	3353.01	12862	3344.63	-231730
3350.33	19410	3353.11	19571	3344.73	-247740
3350.43	18760	3353.21	25292	3344.83	-249100
3350.53	17821	3353.31	19466	3344.93	-264350
3350.62	20741	3353.4	20890	3345.02	-259160
3350.72	22716	3353.5	19252	3345.12	-235840
3350.82	20993	3353.6	19945	3345.22	-211270
3350.92	19962	3353.7	19216	3345.32	-176340
3351.02	21608	3353.8	16060	3345.42	-135090
3351.11	21408	3353.89	9424.3	3345.51	-107690
3351.21	16498	3353.99	11534	3345.61	-83844
3351.31	20752	3354.09	17020	3345.71	-65233
3351.41	26810	3354.19	23043	3345.81	-35991
3351.5	24656	3354.28	23409	3345.9	-21986
3351.6	18583	3354.38	28729	3346	-8679.4
3351.7	17583	3354.48	31279	3346.1	-2197.4
3351.8	20407	3354.58	19463	3346.2	-1588.4
3351.9	22378	3354.68	10625	3346.3	2009.6
3351.99	21245	3354.77	25502	3346.39	4661.6
3352.09	20370	3354.87	28654	3346.49	2868.6
3352.19	18740	3354.97	26245	3346.59	12121
3352.29	20984	3355.07	21032	3346.69	14494
3352.38	22703	3355.16	23030	3346.78	6512.6
3352.48	22453	3355.26	31098	3346.88	-568.41
3352.58	19200	3355.36	22095	3346.98	1284.6
3352.68	17647	3355.46	23492	3347.08	7096.6
3352.78	17469	3355.55	27229	3347.18	7964.6
3352.87	17228	3355.65	30296	3347.27	7648.6
3352.97	18151	3355.75	35187	3347.37	6126.6
3353.07	22433	3355.85	44633	3347.47	-535.41
3353.17	21534	3355.95	64940	3347.57	3.5928
3353.26	20274	3356.04	71082	3347.66	19008
3353.36	17047	3356.14	52814	3347.76	22864
3353.46	16258	3356.24	53378	3347.86	27188
3353.56	15714	3356.34	59462	3347.96	21411
3353.65	16539	3356.43	66997	3348.05	17800
3353.75	19213	3356.53	67660	3348.15	10336
3353.85	17434	3356.63	55149	3348.25	4774.6
3353.95	17964	3356.73	56583	3348.35	13254
3354.05	17758	3356.83	57256	3348.45	23835
3354.14	16492	3356.92	66281	3348.54	15577
3354.24	19834	3357.02	73333	3348.64	13226
3354.34	19534	3357.12	76772	3348.74	7233.6
3354.44	18363	3357.22	82474	3348.84	16808
3354.53	17463	3357.31	88160	3348.93	9504.6
3354.63	17468	3357.41	80774	3349.03	8646.6
3354.73	19255	3357.51	90992	3349.13	7916.6
3354.83	19698	3357.61	102860	3349.23	12545
3354.93	17134	3357.71	119950	3349.33	17197
3355.02	19316	3357.8	122550	3349.42	18861
3355.12	22067	3357.9	124430	3349.52	10561
3355.22	21869	3358	124200	3349.62	9564.6
3355.32	23429	3358.1	123740	3349.72	14117
3355.41	19809	3358.19	124160	3349.81	10276
3355.51	20292	3358.29	118940	3349.91	20383
3355.61	21591	3358.39	114800	3350.01	22702
3355.71	26830	3358.49	99974	3350.11	27571
3355.81	30361	3358.59	78260	3350.21	18961
3355.9	34866	3358.68	50517	3350.3	3933.6
3356	35412	3358.78	42883	3350.4	8794.6
3356.1	29707	3358.88	33980	3350.5	33162
3356.2	29063	3358.98	13984	3350.6	35081
3356.29	33639	3359.07	-7265.7	3350.69	34849
3356.39	39761	3359.17	-30105	3350.79	36140
3356.49	35360	3359.27	-33388	3350.89	19349
3356.59	32258	3359.37	-40051	3350.99	18096
3356.68	29919	3359.47	-51729	3351.09	12221
3356.78	34365	3359.56	-63822	3351.18	13243
3356.88	33822	3359.66	-58563	3351.28	23577
3356.98	37593	3359.76	-59248	3351.38	19980
3357.08	41154	3359.86	-58659	3351.48	20811
3357.17	48688	3359.95	-69526	3351.57	21631
3357.27	52175	3360.05	-64225	3351.67	23256
3357.37	51009	3360.15	-60018	3351.77	15183
3357.47	53253	3360.25	-58348	3351.87	19329
3357.56	58010	3360.34	-40236	3351.96	18000
3357.66	59983	3360.44	-28943	3352.06	16080
3357.76	58829	3360.54	-20116	3352.16	20393
3357.86	59187	3360.64	-22065	3352.26	17942
3357.96	58639	3360.74	-15111	3352.36	16683
3358.05	54608	3360.83	-18100	3352.45	21674
3358.15	50720	3360.93	-17779	3352.55	22851
3358.25	48497	3361.03	-17361	3352.65	18652
3358.35	42085	3361.13	-24272	3352.75	23529
3358.44	38060	3361.22	-19976	3352.84	21129
3358.54	30640	3361.32	-19831	3352.94	21482
3358.64	22897	3361.42	-32518	3353.04	17535
3358.74	13728	3361.52	-39056	3353.14	26613
3358.84	4563.1	3361.62	-27841	3353.24	32423
3358.93	-3874.9	3361.71	-14446	3353.33	28537
3359.03	-9949.9	3361.81	-11897	3353.43	32344
3359.13	-16001	3361.91	-21622	3353.53	22937
3359.23	-20166	3362.01	-25000	3353.63	25691
3359.32	-18330	3362.1	-23479	3353.72	32776
3359.42	-18291	3362.2	-17696	3353.82	41305
3359.52	-17161	3362.3	-12184	3353.92	52661
3359.62	-11807	3362.4	-14342	3354.02	45436
3359.72	-15527	3362.5	-4045.7	3354.12	41485
3359.81	-14725	3362.59	-3668.7	3354.21	41896
3359.91	-10078	3362.69	2354.3	3354.31	40314
3360.01	-7396.9	3362.79	4276.3	3354.41	42260
3360.11	-5511.9	3362.89	-6986.7	3354.51	43368
3360.2	-46.881	3362.98	-10166	3354.6	41318
3360.3	3718.1	3363.08	-4275.7	3354.7	42485
3360.4	1899.1	3363.18	-4383.7	3354.8	41057
3360.5	1284.1	3363.28	-5769.7	3354.9	45929
3360.6	4476.1	3363.38	6215.3	3355	39464
3360.69	7972.1	3363.47	6235.3	3355.09	34474
3360.79	9746.1	3363.57	13378	3355.19	27372
3360.89	10356	3363.67	16572	3355.29	22916
3360.99	10520	3363.77	26134	3355.39	27875
3361.08	6611.1	3363.86	16455	3355.48	23419
3361.18	2979.1	3363.96	6739.3	3355.58	22203
3361.28	4777.1	3364.06	6380.3	3355.68	18744
3361.38	4195.1	3364.16	6565.3	3355.78	13610
3361.47	2485.1	3364.25	21345	3355.87	15063
3361.57	1206.1	3364.35	26103	3355.97	19901
3361.67	3072.1	3364.45	18839	3356.07	31811
3361.77	-868.88	3364.55	16040	3356.17	35071
3361.87	27.119	3364.65	8786.3	3356.27	35469
3361.96	5718.1	3364.74	2881.3	3356.36	33904
3362.06	4192.1	3364.84	10294	3356.46	36195
3362.16	3946.1	3364.94	19911	3356.56	46907
3362.26	6068.1	3365.04	14010	3356.66	60816
3362.35	8826.1	3365.13	12343	3356.75	68279
3362.45	6247.1	3365.23	18273	3356.85	94133
3362.55	6358.1	3365.33	21197	3356.95	116920
3362.65	10977	3365.43	19874	3357.05	149290
3362.75	12660	3365.53	17318	3357.15	193480
3362.84	9735.1	3365.62	6920.3	3357.24	248010
3362.94	9995.1	3365.72	17279	3357.34	313720
3363.04	11970	3365.82	23434	3357.44	384700
3363.14	10062	3365.92	19718	3357.54	447720
3363.23	15351	3366.01	15919	3357.63	500560
3363.33	20584	3366.11	10742	3357.73	551740
3363.43	19744	3366.21	6531.3	3357.83	586250
3363.53	19474	3366.31	14022	3357.93	610950
3363.63	18217	3366.41	15240	3358.03	615460
3363.72	16550	3366.5	5194.3	3358.12	604550
3363.82	12942	3366.6	12769	3358.22	554530
3363.92	14456	3366.7	22612	3358.32	492510
3364.02	15125	3366.8	18490	3358.42	412050
3364.11	11594	3366.89	11437	3358.51	318530
3364.21	9685.1	3366.99	6945.3	3358.61	210660
3364.31	8121.1	3367.09	16418	3358.71	94446
3364.41	9064.1	3367.19	23201	3358.81	-19670
3364.51	11743	3367.29	21832	3358.91	-128520
3364.6	14963	3367.38	13308	3359	-240550
3364.7	12676	3367.48	5772.3	3359.1	-351110
3364.8	13395	3367.58	11400	3359.2	-415520
3364.9	7742.1	3367.68	12126	3359.3	-473280
3364.99	4729.1	3367.77	10378	3359.39	-504610
3365.09	7587.1	3367.87	6041.3	3359.49	-539930
3365.19	7144.1	3367.97	4870.3	3359.59	-553740
3365.29	12537	3368.07	17176	3359.69	-523950
3365.38	15536	3368.16	17348	3359.78	-487160
3365.48	14302	3368.26	10998	3359.88	-436810
3365.58	13449	3368.36	7735.3	3359.98	-376370
3365.68	8997.1	3368.46	4511.3	3360.08	-315310
3365.78	6850.1	3368.56	888.34	3360.18	-257010
3365.87	6776.1	3368.65	3888.3	3360.27	-208270
3365.97	10714	3368.75	3642.3	3360.37	-158300
3366.07	13800	3368.85	-1386.7	3360.47	-106580
3366.17	15853	3368.95	5282.3	3360.57	-72084
3366.26	13047	3369.04	5062.3	3360.66	-49112
3366.36	6081.1	3369.14	5224.3	3360.76	-41043
3366.46	2653.1	3369.24	16328	3360.86	-22728
3366.56	6580.1	3369.34	14166	3360.96	-19964
3366.66	7156.1	3369.44	8134.3	3361.06	-2006.4
3366.75	9531.1	3369.53	18707	3361.15	-706.41
3366.85	10784	3369.63	22906	3361.25	-5626.4
3366.95	8069.1	3369.73	22900	3361.35	-9071.4
3367.05	3332.1	3369.83	28295	3361.45	-7910.4
3367.14	7327.1	3369.92	25146	3361.54	3491.6
3367.24	10237	3370.02	15256	3361.64	-6347.4
3367.34	8847.1	3370.12	26316	3361.74	-149.41
3367.44	7292.1	3370.22	27823	3361.84	8315.6
3367.54	6279.1	3370.32	37281	3361.94	2849.6
3367.63	5223.1	3370.41	40082	3362.03	-14620
3367.73	4542.1	3370.51	41977	3362.13	-12432
3367.83	3993.1	3370.61	30757	3362.23	-15516
3367.93	4378.1	3370.71	30685	3362.33	-15530
3368.02	2628.1	3370.8	34978	3362.42	-8364.4
3368.12	743.12	3370.9	29952	3362.52	-12131
3368.22	153.12	3371	34219	3362.62	-16996
3368.32	128.12	3371.1	29430	3362.72	-17099
3368.42	2377.1	3371.2	29687	3362.82	-13938
3368.51	-240.88	3371.29	29069	3362.91	-5974.4
3368.61	-2214.9	3371.39	27639	3363.01	3405.6
3368.71	-2443.9	3371.49	18659	3363.11	352.59
3368.81	-3725.9	3371.59	11342	3363.21	6614.6
3368.9	-368.88	3371.68	8976.3	3363.3	4517.6
3369	283.12	3371.78	10664	3363.4	-566.41
3369.1	1840.1	3371.88	13882	3363.5	-3971.4
3369.2	1561.1	3371.98	19286	3363.6	-13895
3369.3	-27.881	3372.07	26000	3363.7	-19167
3369.39	-13.881	3372.17	30973	3363.79	-25900
3369.49	1768.1	3372.27	41131	3363.89	-11787
3369.59	4659.1	3372.37	44528	3363.99	-2305.4
3369.69	6929.1	3372.47	57395	3364.09	12256
3369.78	6223.1	3372.56	65568	3364.18	14856
3369.88	4428.1	3372.66	74410	3364.28	-1357.4
3369.98	4953.1	3372.76	79007	3364.38	-5171.4
3370.08	2893.1	3372.86	94625	3364.48	8918.6
3370.17	3530.1	3372.95	94054	3364.57	14794
3370.27	3847.1	3373.05	90263	3364.67	1986.6
3370.37	2477.1	3373.15	94783	3364.77	5494.6
3370.47	2043.1	3373.25	101160	3364.87	6457.6
3370.57	2003.1	3373.35	89833	3364.97	4290.6
3370.66	5760.1	3373.44	73496	3365.06	3851.6
3370.76	6903.1	3373.54	56415	3365.16	8832.6
3370.86	5895.1	3373.64	43802	3365.26	22912
3370.96	5504.1	3373.74	32334	3365.36	32402
3371.05	5208.1	3373.83	9653.3	3365.45	12486
3371.15	2284.1	3373.93	-15815	3365.55	17004
3371.25	1353.1	3374.03	-41627	3365.65	17284
3371.35	4107.1	3374.13	-45344	3365.75	22422
3371.45	6425.1	3374.23	-68899	3365.85	21563
3371.54	2249.1	3374.32	-90895	3365.94	14301
3371.64	-310.88	3374.42	-103190	3366.04	16109
3371.74	-1593.9	3374.52	-98320	3366.14	12513
3371.84	3011.1	3374.62	-97667	3366.24	18555
3371.93	8488.1	3374.71	-110420	3366.33	18290
3372.03	8881.1	3374.81	-106170	3366.43	318.59
3372.13	13257	3374.91	-99269	3366.53	8986.6
3372.23	14197	3375.01	-86608	3366.63	7127.6
3372.33	15202	3375.11	-82424	3366.73	12495
3372.42	21197	3375.2	-74650	3366.82	20849
3372.52	30373	3375.3	-63364	3366.92	17839
3372.62	32556	3375.4	-66703	3367.02	10789
3372.72	28095	3375.5	-68729	3367.12	7580.6
3372.81	32152	3375.59	-67830	3367.21	4092.6
3372.91	32968	3375.69	-51965	3367.31	-2261.4
3373.01	29501	3375.79	-44357	3367.41	5634.6
3373.11	26771	3375.89	-47122	3367.51	6943.6
3373.21	24264	3375.99	-59038	3367.61	-5544.4
3373.3	17843	3376.08	-55151	3367.7	4943.6
3373.4	11228	3376.18	-45341	3367.8	15537
3373.5	7663.1	3376.28	-44122	3367.9	10824
3373.6	-2848.9	3376.38	-43694	3368	8061.6
3373.69	-13307	3376.47	-30131	3368.09	12483
3373.79	-22695	3376.57	-26461	3368.19	-1072.4
3373.89	-28764	3376.67	-25466	3368.29	6128.6
3373.99	-39183	3376.77	-27672	3368.39	12445
3374.08	-44832	3376.86	-29931	3368.48	15734
3374.18	-47241	3376.96	-22701	3368.58	9314.6
3374.28	-50518	3377.06	-18590	3368.68	10551
3374.38	-51511	3377.16	-9181.7	3368.78	6123.6
3374.48	-50736	3377.26	-15065	3368.88	5507.6
3374.57	-45615	3377.35	-14855	3368.97	13805
3374.67	-41495	3377.45	-11119	3369.07	21782
3374.77	-42530	3377.55	-15906	3369.17	8317.6
3374.87	-42917	3377.65	-14444	3369.27	5751.6
3374.96	-44650	3377.74	-10760	3369.36	8925.6
3375.06	-35981	3377.84	-9784.7	3369.46	-296.41
3375.16	-33109	3377.94	-12628	3369.56	-269.41
3375.26	-31085	3378.04	-19421	3369.66	6378.6
3375.36	-27845	3378.14	-18098	3369.76	4002.6
3375.45	-27706	3378.23	-19737	3369.85	14041
3375.55	-28084	3378.33	-20008	3369.95	20565
3375.65	-23011	3378.43	-16426	3370.05	13954
3375.75	-24415	3378.53	-17213	3370.15	10252
3375.84	-22332	3378.62	-14054	3370.24	9125.6
3375.94	-20768	3378.72	-16953	3370.34	12440
3376.04	-20058	3378.82	-13363	3370.44	8209.6
3376.14	-21440	3378.92	-16990	3370.54	-992.41
3376.24	-19464	3379.02	-22197	3370.64	-914.41
3376.33	-13214	3379.11	-10409	3370.73	-4960.4
3376.43	-13510	3379.21	-815.66	3370.83	-13139
3376.53	-10770	3379.31	-5296.7	3370.93	-10484
3376.63	-11385	3379.41	-1715.7	3371.03	-6460.4
3376.72	-10058	3379.5	-7190.7	3371.12	-12536
3376.82	-12711	3379.6	-9125.7	3371.22	-5661.4
3376.92	-16494	3379.7	-16660	3371.32	-4855.4
3377.02	-14239	3379.8	-6737.7	3371.42	-7839.4
3377.12	-11086	3379.9	-8709.7	3371.52	4858.6
3377.21	-10714	3379.99	-19051	3371.61	19408
3377.31	-12801	3380.09	-18750	3371.71	32957
3377.41	-11450	3380.19	-17310	3371.81	50323
3377.51	-13683	3380.29	-14417	3371.91	105290
3377.6	-12919	3380.38	-11601	3372	151710
3377.7	-17448	3380.48	-6278.7	3372.1	189340
3377.8	-17940	3380.58	-3586.7	3372.2	243040
3377.9	-18661	3380.68	-4384.7	3372.3	319710
3377.99	-21491	3380.77	-4806.7	3372.39	384430
3378.09	-17508	3380.87	-1959.7	3372.49	429460
3378.19	-12252	3380.97	-5024.7	3372.59	478640
3378.29	-12982	3381.07	-9982.7	3372.69	520030
3378.39	-15676	3381.17	-7536.7	3372.79	542440
3378.48	-14864	3381.26	-4980.7	3372.88	575050
3378.58	-15567	3381.36	-8746.7	3372.98	583200
3378.68	-17309	3381.46	-12154	3373.08	551230
3378.78	-14717	3381.56	-15932	3373.18	489910
3378.87	-11904	3381.65	-12662	3373.27	436570
3378.97	-16599	3381.75	-6596.7	3373.37	350660
3379.07	-16600	3381.85	-4622.7	3373.47	253920
3379.17	-16920	3381.95	-10282	3373.57	142820
3379.27	-17786	3382.05	-16174	3373.67	26522
3379.36	-11839	3382.14	-16857	3373.76	-95195
3379.46	-11540	3382.24	-10754	3373.86	-205780
3379.56	-12892	3382.34	-7796.7	3373.96	-317850
3379.66	-10091	3382.44	-13350	3374.06	-416000
3379.75	-13396	3382.53	-14543	3374.15	-478410
3379.85	-15085	3382.63	-4825.7	3374.25	-526790
3379.95	-14253	3382.73	-5600.7	3374.35	-569540
3380.05	-13035	3382.83	-359.66	3374.45	-582600
3380.15	-19797	3382.93	-6047.7	3374.55	-586810
3380.24	-21596	3383.02	-9488.7	3374.64	-570760
3380.34	-15970	3383.12	-8616.7	3374.74	-538850
3380.44	-10416	3383.22	-6846.7	3374.84	-484510
3380.54	-10347	3383.32	-451.66	3374.94	-424950
3380.63	-13723	3383.41	7834.3	3375.03	-382310
3380.73	-13841	3383.51	2575.3	3375.13	-325290
3380.83	-14107	3383.61	-3383.7	3375.23	-261370
3380.93	-14496	3383.71	-5846.7	3375.33	-198680
3381.03	-13507	3383.81	-5500.7	3375.43	-164120
3381.12	-12004	3383.9	195.34	3375.52	-132950
3381.22	-17274	3384	-212.66	3375.62	-84785
3381.32	-18910	3384.1	4868.3	3375.72	-71013
3381.42	-19233	3384.2	5794.3	3375.82	-59106
3381.51	-14842	3384.29	4004.3	3375.91	-58539
3381.61	-14325	3384.39	3274.3	3376.01	-51380
3381.71	-13747	3384.49	11507	3376.11	-39196
3381.81	-13021	3384.59	16385	3376.21	-25273
3381.91	-13860	3384.68	18969	3376.3	-30087
3382	-9824.9	3384.78	30649	3376.4	-36292
3382.1	-11891	3384.88	27672	3376.5	-27649
3382.2	-12716	3384.98	20524	3376.6	-31785
3382.3	-15549	3385.08	14978	3376.7	-35183
3382.39	-18497	3385.17	14798	3376.79	-35284
3382.49	-19387	3385.27	18644	3376.89	-24344
3382.59	-19572	3385.37	12922	3376.99	-20714
3382.69	-18817	3385.47	9871.3	3377.09	-24901
3382.78	-16487	3385.56	11446	3377.18	-36934
3382.88	-15911	3385.66	10256	3377.28	-40433
3382.98	-13710	3385.76	70.345	3377.38	-42242
3383.08	-12189	3385.86	-667.66	3377.48	-44159
3383.18	-13044	3385.96	612.34	3377.58	-30566
3383.27	-13920	3386.05	-7267.7	3377.67	-34621
3383.37	-12563	3386.15	-11554	3377.77	-23525
3383.47	-9959.9	3386.25	-10934	3377.87	-18086
3383.57	-11856	3386.35	-5865.7	3377.97	-38632
3383.66	-14894	3386.44	-11716	3378.06	-44314
3383.76	-8396.9	3386.54	-32218	3378.16	-33032
3383.86	-10658	3386.64	-37657	3378.26	-23486
3383.96	-9365.9	3386.74	-26319	3378.36	-16733
3384.06	-4970.9	3386.84	-29125	3378.46	-37441
3384.15	-5041.9	3386.93	-28108	3378.55	-51036
3384.25	-10519	3387.03	-22361	3378.65	-43416
3384.35	-7410.9	3387.13	-16399	3378.75	-37613
3384.45	-7172.9	3387.23	-25519	3378.85	-41795
3384.54	-6684.9	3387.32	-15624	3378.94	-41915
3384.64	-6117.9	3387.42	-7196.7	3379.04	-36579
3384.74	-6673.9	3387.52	6820.3	3379.14	-24728
3384.84	-9260.9	3387.62	17035	3379.24	-5725.4
3384.94	-10331	3387.72	19212	3379.34	-24243
3385.03	-9515.9	3387.81	23503	3379.43	-29790
3385.13	-8107.9	3387.91	18070	3379.53	-27506
3385.23	-12097	3388.01	15690	3379.63	-22243
3385.33	-12860	3388.11	19846	3379.73	-24333
3385.42	-14231	3388.2	2653.3	3379.82	-16141
3385.52	-14187	3388.3	3076.3	3379.92	-17841
3385.62	-23520	3388.4	6979.3	3380.02	-15711
3385.72	-24191	3388.5	2989.3	3380.12	-16909
3385.82	-22430	3388.6	-7018.7	3380.22	-17929
3385.91	-19154	3388.69	-25320	3380.31	-18933
3386.01	-18051	3388.79	-49285	3380.41	-26053
3386.11	-20538	3388.89	-56105	3380.51	-21863
3386.21	-22169	3388.99	-53472	3380.61	-19975
3386.3	-20616	3389.08	-56203	3380.7	-27424
3386.4	-21398	3389.18	-72632	3380.8	-18174
3386.5	-22209	3389.28	-76049	3380.9	-11290
3386.6	-21922	3389.38	-62221	3381	-16711
3386.69	-21331	3389.47	-56228	3381.09	-20539
3386.79	-17786	3389.57	-77289	3381.19	-20059
3386.89	-13137	3389.67	-76011	3381.29	-11536
3386.99	-13597	3389.77	-53977	3381.39	-15644
3387.09	-10644	3389.87	-54301	3381.49	-20086
3387.18	-13086	3389.96	-47421	3381.58	-23877
3387.28	-11349	3390.06	-42970	3381.68	-20681
3387.38	-6498.9	3390.16	-40058	3381.78	-11999
3387.48	-3998.9	3390.26	-32939	3381.88	-4523.4
3387.57	-86.881	3390.35	-28970	3381.97	-8597.4
3387.67	4765.1	3390.45	-22895	3382.07	-4004.4
3387.77	2465.1	3390.55	-14644	3382.17	-4047.4
3387.87	-1435.9	3390.65	-7952.7	3382.27	-13997
3387.97	-3047.9	3390.75	-8970.7	3382.37	-24200
3388.06	-497.88	3390.84	-16425	3382.46	-10184
3388.16	-3660.9	3390.94	-11085	3382.56	-2501.4
3388.26	-4508.9	3391.04	-8243.7	3382.66	8206.6
3388.36	-5575.9	3391.14	-12273	3382.76	7859.6
3388.45	-15121	3391.23	-13033	3382.85	-1722.4
3388.55	-21191	3391.33	-13579	3382.95	-877.41
3388.65	-25601	3391.43	-14951	3383.05	6195.6
3388.75	-26757	3391.53	-11879	3383.15	6918.6
3388.85	-27722	3391.63	-3563.7	3383.25	6838.6
3388.94	-28051	3391.72	-336.66	3383.34	-7518.4
3389.04	-37659	3391.82	-12028	3383.44	-25783
3389.14	-38117	3391.92	-20570	3383.54	-25761
3389.24	-39762	3392.02	-17783	3383.64	-24355
3389.33	-39659	3392.11	-2808.7	3383.73	-16673
3389.43	-36179	3392.21	-10115	3383.83	-9437.4
3389.53	-34023	3392.31	-20028	3383.93	-16969
3389.63	-29813	3392.41	-17226	3384.03	-17344
3389.73	-28046	3392.51	-18896	3384.13	-3309.4
3389.82	-26094	3392.6	-21185	3384.22	9043.6
3389.92	-23686	3392.7	-15045	3384.32	-3053.4
3390.02	-21243	3392.8	-2433.7	3384.42	-2385.4
3390.12	-21077	3392.9	-1869.7	3384.52	11885
3390.21	-16828	3392.99	-6111.7	3384.61	16384
3390.31	-13891	3393.09	-9312.7	3384.71	6755.6
3390.41	-13842	3393.19	-5559.7	3384.81	-913.41
3390.51	-14890	3393.29	-10235	3384.91	-6849.4
3390.6	-13533	3393.38	-17071	3385	-10687
3390.7	-11985	3393.48	-24392	3385.1	3210.6
3390.8	-14594	3393.58	-22163	3385.2	188.59
3390.9	-20346	3393.68	-23160	3385.3	-3440.4
3391	-16254	3393.78	-10276	3385.4	-7098.4
3391.09	-11489	3393.87	-14606	3385.49	-4357.4
3391.19	-13950	3393.97	-9869.7	3385.59	-5813.4
3391.29	-14405	3394.07	-1892.7	3385.69	-196.41
3391.39	-17019	3394.17	-15131	3385.79	10209
3391.48	-16603	3394.26	-13067	3385.88	-5031.4
3391.58	-13161	3394.36	-2891.7	3385.98	-9504.4
3391.68	-11811	3394.46	-4842.7	3386.08	-3319.4
3391.78	-8918.9	3394.56	-18243	3386.18	-606.41
3391.88	-10883	3394.66	-14110	3386.28	-3743.4
3391.97	-10290	3394.75	-11873	3386.37	-4136.4
3392.07	-13501	3394.85	-3036.7	3386.47	6429.6
3392.17	-12348	3394.95	189.34	3386.57	12937
3392.27	-9168.9	3395.05	-13938	3386.67	26291
3392.36	-11644	3395.14	-15354	3386.76	53214
3392.46	-10588	3395.24	3376.3	3386.86	75576
3392.56	-11751	3395.34	2345.3	3386.96	99534
3392.66	-12366	3395.44	-6109.7	3387.06	139560
3392.76	-12104	3395.54	-8912.7	3387.16	175450
3392.85	-9407.9	3395.63	-13071	3387.25	206750
3392.95	-11569	3395.73	-7194.7	3387.35	242150
3393.05	-12080	3395.83	-9617.7	3387.45	266980
3393.15	-11788	3395.93	-13550	3387.55	273280
3393.24	-14449	3396.02	-10688	3387.64	294210
3393.34	-16537	3396.12	-16051	3387.74	303700
3393.44	-17975	3396.22	-12623	3387.84	294840
3393.54	-15324	3396.32	-6737.7	3387.94	292520
3393.64	-13290	3396.42	-7113.7	3388.04	256120
3393.73	-13088	3396.51	-7437.7	3388.13	229640
3393.83	-7486.9	3396.61	-4204.7	3388.23	184150
3393.93	-10131	3396.71	-5931.7	3388.33	126230
3394.03	-14397	3396.81	-6542.7	3388.43	65469
3394.12	-13751	3396.9	3286.3	3388.52	-2338.4
3394.22	-12999	3397	5237.3	3388.62	-60388
3394.32	-12386	3397.1	-1749.7	3388.72	-113820
3394.42	-8590.9	3397.2	-6331.7	3388.82	-173470
3394.51	-9655.9	3397.3	-6908.7	3388.91	-221560
3394.61	-12203	3397.39	-21949	3389.01	-260050
3394.71	-15055	3397.49	-17049	3389.11	-288080
3394.81	-11594	3397.59	-7212.7	3389.21	-305210
3394.91	-9814.9	3397.69	-12146	3389.31	-304260
3395	-7558.9	3397.78	-11042	3389.4	-291170
3395.1	-5402.9	3397.88	-8505.7	3389.5	-279660
3395.2	-5683.9	3397.98	-11903	3389.6	-263710
3395.3	-9650.9	3398.08	-17049	3389.7	-238580
3395.39	-8008.9	3398.17	-9080.7	3389.79	-195980
3395.49	-6602.9	3398.27	-11636	3389.89	-174300
3395.59	-4344.9	3398.37	-22027	3389.99	-140930
3395.69	-5769.9	3398.47	-15267	3390.09	-116630
3395.79	-10273	3398.57	-4658.7	3390.19	-95070
3395.88	-8988.9	3398.66	-1994.7	3390.28	-60328
3395.98	-6453.9	3398.76	-10642	3390.38	-32408
3396.08	-4936.9	3398.86	-16249	3390.48	-18003
3396.18	-4951.9	3398.96	-15924	3390.58	-20375
3396.27	-5097.9	3399.05	-14878	3390.67	-9816.4
3396.37	-12034	3399.15	-16878	3390.77	-13234
3396.47	-13607	3399.25	-17009	3390.87	-7682.4
3396.57	-11144	3399.35	-15599	3390.97	-4866.4
3396.67	-13150	3399.45	-6430.7	3391.07	1559.6
3396.76	-14593	3399.54	-5625.7	3391.16	1572.6
3396.86	-11860	3399.64	-12687	3391.26	-2430.4
3396.96	-8130.9	3399.74	-16262	3391.36	-8057.4
3397.06	-5243.9	3399.84	-11078	3391.46	-15603
3397.15	-7545.9	3399.93	-10958	3391.55	-4066.4
3397.25	-8931.9	3400.03	-13711	3391.65	-7406.4
3397.35	-8767.9	3400.13	-17213	3391.75	-2673.4
3397.45	-8061.9	3400.23	-18285	3391.85	4564.6
3397.55	-11153	3400.33	-15361	3391.95	-9552.4
3397.64	-11704	3400.42	-18771	3392.04	-22498
3397.74	-7345.9	3400.52	-18800	3392.14	-13117
3397.84	-5812.9	3400.62	-14417	3392.24	-9327.4
3397.94	-12873	3400.72	-13375	3392.34	-9702.4
3398.03	-10874	3400.81	-9572.7	3392.43	-2812.4
3398.13	-10650	3400.91	-7739.7	3392.53	-12615
3398.23	-10115	3401.01	-15779	3392.63	-7662.4
3398.33	-9843.9	3401.11	-21696	3392.73	-2035.4
3398.43	-13153	3401.2	-17498	3392.82	-6586.4
3398.52	-10105	3401.3	-19743	3392.92	-7169.4
3398.62	-8239.9	3401.4	-23034	3393.02	-9071.4
3398.72	-7414.9	3401.5	-22468	3393.12	-3241.4
3398.82	-8009.9	3401.6	-9181.7	3393.22	162.59
3398.91	-4551.9	3401.69	2530.3	3393.31	-13959
3399.01	-6542.9	3401.79	9941.3	3393.41	-16474
3399.11	-6515.9	3401.89	3251.3	3393.51	-15774
3399.21	-8331.9	3401.99	-8490.7	3393.61	-491.41
3399.3	-6446.9	3402.08	-13394	3393.7	-2649.4
3399.4	-5452.9	3402.18	-18858	3393.8	-4062.4
3399.5	-4641.9	3402.28	-12149	3393.9	-10326
3399.6	-3577.9	3402.38	-4231.7	3394	-23281
3399.7	-3882.9	3402.48	1240.3	3394.1	-18862
3399.79	-4579.9	3402.57	-8515.7	3394.19	-169.41
3399.89	-5948.9	3402.67	-10558	3394.29	3858.6
3399.99	-6027.9	3402.77	-12358	3394.39	2607.6
3400.09	-5317.9	3402.87	-12204	3394.49	-3087.4
3400.18	-5399.9	3402.96	-8635.7	3394.58	-2760.4
3400.28	-6236.9	3403.06	-11683	3394.68	-17480
3400.38	-6408.9	3403.16	-12134	3394.78	-24919
3400.48	-3333.9	3403.26	-9492.7	3394.88	-22366
3400.58	-6611.9	3403.36	-2573.7	3394.98	-19873
3400.67	-8020.9	3403.45	-5509.7	3395.07	-18711
3400.77	-7128.9	3403.55	-9642.7	3395.17	-19091
3400.87	-7218.9	3403.65	-13897	3395.27	-10799
3400.97	-4969.9	3403.75	-6545.7	3395.37	-16122
3401.06	-6798.9	3403.84	-10751	3395.46	-21567
3401.16	-4052.9	3403.94	-14723	3395.56	-25587
3401.26	-6560.9	3404.04	-12476	3395.66	-29589
3401.36	-8055.9	3404.14	-10696	3395.76	-20959
3401.46	-7599.9	3404.24	-2644.7	3395.86	-4681.4
3401.55	-3576.9	3404.33	-10899	3395.95	4143.6
3401.65	-3349.9	3404.43	-9342.7	3396.05	-30.407
3401.75	-6588.9	3404.53	-6780.7	3396.15	-3979.4
3401.85	-10476	3404.63	-6412.7	3396.25	-4169.4
3401.94	-7297.9	3404.72	-12972	3396.34	-10738
3402.04	-6080.9	3404.82	-7003.7	3396.44	-2186.4
3402.14	-4994.9	3404.92	-1162.7	3396.54	7717.6
3402.24	-6708.9	3405.02	-9579.7	3396.64	16228
3402.34	-6061.9	3405.12	-9304.7	3396.74	11458
3402.43	-3169.9	3405.21	-9016.7	3396.83	18488
3402.53	-1048.9	3405.31	-16404	3396.93	21132
3402.63	-3202.9	3405.41	-23214	3397.03	-3877.4
3402.73	-3873.9	3405.51	-22958	3397.13	-16531
3402.82	-7371.9	3405.6	-31143	3397.22	-12589
3402.92	-4948.9	3405.7	-30868	3397.32	-1609.4
3403.02	-5076.9	3405.8	-9805.7	3397.42	-4145.4
3403.12	-4385.9	3405.9	-21474	3397.52	-13997
3403.21	-6425.9	3405.99	-27542	3397.61	-5287.4
3403.31	-10383	3406.09	-15418	3397.71	9598.6
3403.41	-6476.9	3406.19	-10512	3397.81	-542.41
3403.51	-8837.9	3406.29	-10077	3397.91	1819.6
3403.61	-7488.9	3406.39	-7126.7	3398.01	15557
3403.7	-4584.9	3406.48	-14740	3398.1	6159.6
3403.8	-4517.9	3406.58	-25829	3398.2	-2950.4
3403.9	-5314.9	3406.68	-21499	3398.3	-11847
3404	-5066.9	3406.78	-16143	3398.4	-12202
3404.09	-5816.9	3406.87	-15108	3398.49	-6059.4
3404.19	-7399.9	3406.97	-5587.7	3398.59	-7835.4
3404.29	-5412.9	3407.07	-13796	3398.69	-6304.4
3404.39	-9421.9	3407.17	-17826	3398.79	10253
3404.49	-10841	3407.27	-14925	3398.89	9469.6
3404.58	-8603.9	3407.36	-17124	3398.98	-816.41
3404.68	-10788	3407.46	-24545	3399.08	-1276.4
3404.78	-9306.9	3407.56	-23206	3399.18	-5840.4
3404.88	-11281	3407.66	-20837	3399.28	-15061
3404.97	-13167	3407.75	-23264	3399.37	-13093
3405.07	-14964	3407.85	-15377	3399.47	-5220.4
3405.17	-13308	3407.95	-4125.7	3399.57	3360.6
3405.27	-7727.9	3408.05	-10281	3399.67	-21.407
3405.37	-5839.9	3408.15	-7516.7	3399.77	-12872
3405.46	-7115.9	3408.24	-11760	3399.86	-13203
3405.56	-8155.9	3408.34	-12286	3399.96	-5493.4
3405.66	-11112	3408.44	-27639	3400.06	-589.41
3405.76	-13752	3408.54	-17747	3400.16	-6592.4
3405.85	-11572	3408.63	-8559.7	3400.25	-14822
3405.95	-11597	3408.73	-12475	3400.35	-13237
3406.05	-16080	3408.83	-11421	3400.45	-11317
3406.15	-12796	3408.93	-8117.7	3400.55	-5128.4
3406.25	-15621	3409.03	-12151	3400.65	-216.41
3406.34	-14714	3409.12	-17848	3400.74	1498.6
3406.44	-15621	3409.22	-13140	3400.84	-9793.4
3406.54	-14667	3409.32	-5600.7	3400.94	-6020.4
3406.64	-13125	3409.42	-12323	3401.04	-5895.4
3406.73	-12800	3409.51	-18584	3401.13	-1687.4
3406.83	-15282	3409.61	-16279	3401.23	-7837.4
3406.93	-11796	3409.71	-18321	3401.33	-7429.4
3407.03	-6918.9	3409.81	-22747	3401.43	-8474.4
3407.12	-6345.9	3409.9	-17374	3401.52	-10611
3407.22	-10436	3410	-18581	3401.62	-8504.4
3407.32	-9340.9	3410.1	-11580	3401.72	-7852.4
3407.42	-7634.9	3410.2	-15476	3401.82	-5682.4
3407.52	-12241	3410.3	-17033	3401.92	-9562.4
3407.61	-14125	3410.39	-13188	3402.01	-11636
3407.71	-14635	3410.49	-6673.7	3402.11	-17930
3407.81	-15328	3410.59	704.34	3402.21	-12781
3407.91	-15450	3410.69	-6466.7	3402.31	-9542.4
3408	-17658	3410.78	-2580.7	3402.4	-7403.4
3408.1	-18753	3410.88	-1942.7	3402.5	747.59
3408.2	-14945	3410.98	-5504.7	3402.6	-6931.4
3408.3	-10233	3411.08	-4485.7	3402.7	-21141
3408.4	-10821	3411.18	-17546	3402.8	-26064
3408.49	-8183.9	3411.27	-16033	3402.89	-17564
3408.59	-10690	3411.37	-11672	3402.99	-7510.4
3408.69	-13720	3411.47	-10870	3403.09	-694.41
3408.79	-9468.9	3411.57	-28911	3403.19	-2925.4
3408.88	-10650	3411.66	-19026	3403.28	4835.6
3408.98	-16262	3411.76	-7389.7	3403.38	-4159.4
3409.08	-15052	3411.86	-12390	3403.48	-10945
3409.18	-12883	3411.96	-12267	3403.58	-9680.4
3409.28	-12777	3412.06	-12461	3403.68	-14555
3409.37	-17381	3412.15	-24311	3403.77	-9284.4
3409.47	-13639	3412.25	-24661	3403.87	-12400
3409.57	-13984	3412.35	-20789	3403.97	-13803
3409.67	-13290	3412.45	-19008	3404.07	-17254
3409.76	-13909	3412.54	-12931	3404.16	-5293.4
3409.86	-16168	3412.64	-9476.7	3404.26	-6410.4
3409.96	-21282	3412.74	-7824.7	3404.36	-15256
3410.06	-23031	3412.84	-8990.7	3404.46	-26153
3410.16	-21371	3412.94	-10522	3404.56	-8516.4
3410.25	-19166	3413.03	-17163	3404.65	-8381.4
3410.35	-21442	3413.13	-16176	3404.75	-19898
3410.45	-17008	3413.23	-13869	3404.85	-23743
3410.55	-17939	3413.33	-13446	3404.95	-24177
3410.64	-19549	3413.42	-17960	3405.04	-16382
3410.74	-18383	3413.52	-15993	3405.14	-18225
3410.84	-19452	3413.62	-16716	3405.24	-15305
3410.94	-17276	3413.72	-29700	3405.34	-8275.4
3411.03	-18399	3413.82	-26928	3405.43	-10206
3411.13	-16846	3413.91	-19781	3405.53	-20769
3411.23	-21970	3414.01	-15975	3405.63	-12744
3411.33	-22306	3414.11	-10935	3405.73	-12088
3411.43	-21225	3414.21	-10878	3405.83	-23808
3411.52	-22535	3414.3	-4228.7	3405.92	-28304
3411.62	-20960	3414.4	-22197	3406.02	-36069
3411.72	-17426	3414.5	-20734	3406.12	-33410
3411.82	-24296	3414.6	-19464	3406.22	-35720
3411.91	-24466	3414.69	-21381	3406.31	-19398
3412.01	-19007	3414.79	-24246	3406.41	-35577
3412.11	-19790	3414.89	-19212	3406.51	-22768
3412.21	-20402	3414.99	-5506.7	3406.61	-17901
3412.31	-21949	3415.09	-12736	3406.71	-16910
3412.4	-16748	3415.18	-6242.7	3406.8	-16460
3412.5	-19309	3415.28	-934.66	3406.9	-28245
3412.6	-22240	3415.38	-3050.7	3407	-23942
3412.7	-26035	3415.48	-10249	3407.1	-28984
3412.79	-26822	3415.57	-13345	3407.19	-24779
3412.89	-25616	3415.67	-9471.7	3407.29	-29857
3412.99	-27630	3415.77	-7045.7	3407.39	-34376
3413.09	-26355	3415.87	-22740	3407.49	-29124
3413.19	-25437	3415.97	-33079	3407.59	-39232
3413.28	-24536	3416.06	-25323	3407.68	-49171
3413.38	-22994	3416.16	-22440	3407.78	-29490
3413.48	-19795	3416.26	-21481	3407.88	-26301
3413.58	-21671	3416.36	-18314	3407.98	-24395
3413.67	-19234	3416.45	-18934	3408.07	-24642
3413.77	-23474	3416.55	-15460	3408.17	-22666
3413.87	-24583	3416.65	-14690	3408.27	-22450
3413.97	-26409	3416.75	-23569	3408.37	-23432
3414.07	-32049	3416.85	-25488	3408.47	-22641
3414.16	-30636	3416.94	-17884	3408.56	-28551
3414.26	-28585	3417.04	-16635	3408.66	-30285
3414.36	-25452	3417.14	-11632	3408.76	-29099
3414.46	-27445	3417.24	-18160	3408.86	-33076
3414.55	-25779	3417.33	-13524	3408.95	-30442
3414.65	-25004	3417.43	-13543	3409.05	-32473
3414.75	-21865	3417.53	-21233	3409.15	-40053
3414.85	-22167	3417.63	-24030	3409.25	-30530
3414.95	-26383	3417.73	-23807	3409.35	-22184
3415.04	-28259	3417.82	-25036	3409.44	-29783
3415.14	-29586	3417.92	-22635	3409.54	-34080
3415.24	-31396	3418.02	-21468	3409.64	-33800
3415.34	-30292	3418.12	-18090	3409.74	-32162
3415.43	-29072	3418.21	-12833	3409.83	-42500
3415.53	-29470	3418.31	-13268	3409.93	-26563
3415.63	-30664	3418.41	-12723	3410.03	-34037
3415.73	-26699	3418.51	-23795	3410.13	-50925
3415.82	-23797	3418.6	-18431	3410.22	-51600
3415.92	-22854	3418.7	-12024	3410.32	-44165
3416.02	-25270	3418.8	-13043	3410.42	-40947
3416.12	-23253	3418.9	-12862	3410.52	-37146
3416.22	-23141	3419	-15483	3410.62	-32367
3416.31	-24712	3419.09	-18099	3410.71	-42233
3416.41	-26169	3419.19	-19496	3410.81	-38046
3416.51	-21404	3419.29	-15215	3410.91	-33872
3416.61	-21726	3419.39	-16311	3411.01	-35442
3416.7	-19467	3419.48	-11348	3411.1	-44721
3416.8	-21286	3419.58	-14415	3411.2	-49473
3416.9	-23379	3419.68	-16647	3411.3	-38917
3417	-23386	3419.78	-14585	3411.4	-40090
3417.1	-20515	3419.88	-12859	3411.5	-39816
3417.19	-27383	3419.97	-10773	3411.59	-46560
3417.29	-26913	3420.07	-19340	3411.69	-50892
3417.39	-25520	3420.17	-32027	3411.79	-48804
3417.49	-25284	3420.27	-19753	3411.89	-53237
3417.58	-25485	3420.36	-22734	3411.98	-52288
3417.68	-26093	3420.46	-21031	3412.08	-53877
3417.78	-27968	3420.56	-21676	3412.18	-50434
3417.88	-21867	3420.66	-29386	3412.28	-39980
3417.98	-21831	3420.76	-28519	3412.38	-40760
3418.07	-22823	3420.85	-15221	3412.47	-50732
3418.17	-27772	3420.95	-15628	3412.57	-62521
3418.27	-27327	3421.05	-11904	3412.67	-59549
3418.37	-21916	3421.15	-14841	3412.77	-41891
3418.46	-23859	3421.24	-19982	3412.86	-35934
3418.56	-24576	3421.34	-18690	3412.96	-39074
3418.66	-24545	3421.44	-18667	3413.06	-44980
3418.76	-21990	3421.54	-16147	3413.16	-52062
3418.86	-20079	3421.64	-10101	3413.26	-47081
3418.95	-20972	3421.73	-18335	3413.35	-42568
3419.05	-21747	3421.83	-20116	3413.45	-42627
3419.15	-21139	3421.93	-21249	3413.55	-36966
3419.25	-20261	3422.03	-11420	3413.65	-45075
3419.34	-25728	3422.12	-18404	3413.74	-43813
3419.44	-27764	3422.22	-20178	3413.84	-36670
3419.54	-23869	3422.32	-22336	3413.94	-45191
3419.64	-21609	3422.42	-22289	3414.04	-43207
3419.73	-19389	3422.51	-23968	3414.13	-51931
3419.83	-21484	3422.61	-13158	3414.23	-51839
3419.93	-21842	3422.71	-18236	3414.33	-47085
3420.03	-22289	3422.81	-22564	3414.43	-48022
3420.13	-22845	3422.91	-16680	3414.53	-36241
3420.22	-23206	3423	-16147	3414.62	-27207
3420.32	-22447	3423.1	-12795	3414.72	-35535
3420.42	-21597	3423.2	-18223	3414.82	-48413
3420.52	-23815	3423.3	-20318	3414.92	-51177
3420.61	-22639	3423.39	-20055	3415.01	-49418
3420.71	-23575	3423.49	-16585	3415.11	-53509
3420.81	-20918	3423.59	-26385	3415.21	-46181
3420.91	-23458	3423.69	-28495	3415.31	-35634
3421.01	-24096	3423.79	-18408	3415.41	-38221
3421.1	-23247	3423.88	-17463	3415.5	-45937
3421.2	-22265	3423.98	-21060	3415.6	-48886
3421.3	-23916	3424.08	-14374	3415.7	-53245
3421.4	-20400	3424.18	-15200	3415.8	-40942
3421.49	-19440	3424.27	-17195	3415.89	-45666
3421.59	-17373	3424.37	-17851	3415.99	-36418
3421.69	-18880	3424.47	-11846	3416.09	-29507
3421.79	-17026	3424.57	-9886.7	3416.19	-37281
3421.89	-17009	3424.67	-11948	3416.29	-41391
3421.98	-16876	3424.76	-11024	3416.38	-50578
3422.08	-18284	3424.86	-20672	3416.48	-46791
3422.18	-23193	3424.96	-26560	3416.58	-41378
3422.28	-22325	3425.06	-22983	3416.68	-46338
3422.37	-18895	3425.15	-20946	3416.77	-52751
3422.47	-19875	3425.25	-29271	3416.87	-49631
3422.57	-18479	3425.35	-35393	3416.97	-47083
3422.67	-19169	3425.45	-30773	3417.07	-56515
3422.77	-18307	3425.55	-25359	3417.17	-58136
3422.86	-19030	3425.64	-22863	3417.26	-56138
3422.96	-19870	3425.74	-32972	3417.36	-51173
3423.06	-17798	3425.84	-30474	3417.46	-54089
3423.16	-17468	3425.94	-17425	3417.56	-52184
3423.25	-17120	3426.03	-16511	3417.65	-61654
3423.35	-17299	3426.13	-20798	3417.75	-63046
3423.45	-16517	3426.23	-18415	3417.85	-59080
3423.55	-15355	3426.33	-25275	3417.95	-53792
3423.64	-15631	3426.43	-28398	3418.05	-51487
3423.74	-17380	3426.52	-17346	3418.14	-56633
3423.84	-17414	3426.62	-8706.7	3418.24	-49473
3423.94	-17201	3426.72	-20031	3418.34	-51143
3424.04	-16936	3426.82	-33025	3418.44	-52373
3424.13	-18690	3426.91	-27243	3418.53	-41635
3424.23	-17491	3427.01	-19045	3418.63	-40706
3424.33	-18335	3427.11	-928.66	3418.73	-50954
3424.43	-14859	3427.21	-9843.7	3418.83	-54394
3424.52	-16286	3427.3	-24838	3418.92	-63089
3424.62	-20777	3427.4	-18342	3419.02	-70045
3424.72	-19469	3427.5	-5861.7	3419.12	-63719
3424.82	-17684	3427.6	-2207.7	3419.22	-55556
3424.92	-13961	3427.7	-10292	3419.32	-55751
3425.01	-11437	3427.79	-12403	3419.41	-48846
3425.11	-15270	3427.89	-16623	3419.51	-43622
3425.21	-16117	3427.99	-26249	3419.61	-41395
3425.31	-14238	3428.09	-21609	3419.71	-47523
3425.4	-14656	3428.18	-11199	3419.8	-48942
3425.5	-13416	3428.28	-8481.7	3419.9	-64790
3425.6	-16110	3428.38	-19005	3420	-60220

## Sheet: Fig. 3c
	•OH concentration	Error bar	C2H6 formation rate	Error bar
Pd/TiO2-{001}	29	0.58	24	0.96
Pd/TiO2-{100}	32	0.64	70	2.8
Pd/TiO2-{101}	40	0.8	262	10.48

## Sheet: Fig. 3d
	Percentage of •OHliquid-phase (%)	Error bar	C2H6 selectivity	Error bar
Pd/TiO2-{001}	50	1.5	33	1.65
Pd/TiO2-{100}	75	2.25	68	3.4
Pd/TiO2-{101}	80.5	2.415	81	4.05
	•OH concentration	Error bar
Pd/TiO2-{001}	29.7818	1.48909
Pd/TiO2-{001}-F	59.374	2.9687
Pd/TiO2-{100}	32.9308	1.64654
Pd/TiO2-{100}-F	43.4777	2.17389
Pd/TiO2-{101}	39.608	1.9804
Pd/TiO2-{101}-F	49.4341	2.4717

[truncated: 2 more sheets: Fig. 4a, Fig. 4b]
